# Supplementary material for: (S P)-Menthyl benzyl­(phenyl)­phospho­nate
Source: Acta Crystallogr Sect E Struct Rep Online. 2010 Mar 17;66(Pt 4):o863. doi: 10.1107/S1600536810009372 (PMC2984029; doi:10.1107/S1600536810009372)
Supplement: Supplementary file 2 [file e-66-0o863-Isup2.hkl]

# 
# h,k,l, Fc-squared, Fo-squared, sigma(Fo-squared) and status flag 
# 
data_I
_shelx_title ' 090909a in P2(1)' 
_shelx_refln_list_code          4 
_shelx_F_calc_maximum      110.56 
_exptl_crystal_F_000       400.00 
_reflns_d_resolution_high  0.8404 
 
loop_ 
 _symmetry_equiv_pos_as_xyz 
 'x, y, z' 
 '-x, y+1/2, -z' 
 
_cell_length_a    12.4777 
_cell_length_b     5.7970 
_cell_length_c    15.4190 
_cell_angle_alpha  90.000 
_cell_angle_beta  100.727 
_cell_angle_gamma  90.000 
 
_shelx_F_squared_multiplier     1.000 
 
loop_ 
 _refln_index_h 
 _refln_index_k 
 _refln_index_l 
 _refln_F_squared_calc 
 _refln_F_squared_meas 
 _refln_F_squared_sigma 
 _refln_observed_status 
   0  -6   0       59.42       54.61     11.22 o 
   1  -6   0       34.68       38.03      7.64 o 
   2  -6   0       10.66        9.90      8.11 o 
   3  -6   0        8.20       10.56      7.83 o 
   4  -6   0       31.78       30.18     10.09 o 
   5  -6   0       11.24       16.88     10.00 o 
   1  -5   0       17.49       18.57      5.01 o 
   2  -5   0       14.89       10.56      5.47 o 
   4  -5   0       17.48       16.60      8.30 o 
   5  -5   0      142.43      136.29     14.15 o 
   6  -5   0       35.12       52.91     11.51 o 
   7  -5   0       17.49       22.26      9.81 o 
   8  -5   0       10.45       19.24      8.02 o 
   9  -5   0       26.80       35.75     10.47 o 
  10  -5   0        3.47       -2.17      9.34 o 
   0  -4   0      243.11      290.88     17.26 o 
   1  -4   0       87.14       78.27      6.66 o 
   2  -4   0       57.81       80.93     10.75 o 
   3  -4   0      141.37      135.91     11.98 o 
   4  -4   0      275.02      286.92     18.30 o 
   5  -4   0       66.61       49.71      9.53 o 
   6  -4   0      106.92      136.86     15.09 o 
   7  -4   0      111.25      149.21     15.37 o 
   8  -4   0       33.50       32.16     10.19 o 
   9  -4   0       10.26        7.55      7.07 o 
  10  -4   0        6.86        7.07      6.98 o 
  11  -4   0        9.06       24.15     10.94 o 
   1  -3   0      315.43      372.85     15.04 o 
   2  -3   0      123.56      138.46     10.85 o 
   3  -3   0       33.58       26.60      5.47 o 
   4  -3   0      164.91      179.58     12.64 o 
   5  -3   0      141.99      185.05     13.86 o 
   6  -3   0      185.62      229.48     16.51 o 
   7  -3   0       75.75       97.53     12.45 o 
   8  -3   0      261.56      351.53     20.56 o 
   9  -3   0       11.64       18.11      6.89 o 
  10  -3   0       10.29       15.66      8.87 o 
  11  -3   0       11.41       14.43      9.43 o 
  12  -3   0       20.00       32.73      9.53 o 
  13  -3   0       17.05       26.98     10.47 o 
   0  -2   0      111.50      107.52      7.55 o 
   1  -2   0       61.34       48.17      4.21 o 
   2  -2   0      862.22      909.33     21.41 o 
   3  -2   0     2034.10     1769.43     30.94 o 
   4  -2   0      147.06      149.50      9.90 o 
   5  -2   0      733.23      950.08     25.75 o 
   6  -2   0      143.84      122.99      9.90 o 
   7  -2   0      145.50      133.65     10.85 o 
   8  -2   0      165.67      214.10     14.81 o 
   9  -2   0       33.88       31.60      6.89 o 
  10  -2   0        9.62       11.70      6.41 o 
  11  -2   0       47.57       66.68     10.38 o 
  12  -2   0        5.32       13.68      7.55 o 
  13  -2   0        5.45        0.19      5.47 o 
   1  -1   0     5508.15     5502.48     46.69 o 
   2  -1   0     1083.14     1148.71     18.39 o 
   3  -1   0     1756.82     2005.13     26.88 o 
   4  -1   0      238.41      264.00     10.94 o 
   5  -1   0       14.88       20.09      4.90 o 
   6  -1   0      199.58      249.66     11.88 o 
   7  -1   0       19.94       23.77      5.56 o 
   8  -1   0       33.71       39.24      6.79 o 
   9  -1   0      148.20      195.52     13.02 o 
  10  -1   0        6.79        3.30      3.96 o 
  11  -1   0       22.25       18.30      5.56 o 
  13  -1   0        4.40        2.74      6.70 o 
  14  -1   0        4.82        2.92      5.00 o 
   3   0   0      610.67      591.93     49.47 o 
   4   0   0      611.95      523.95     27.64 o 
   5   0   0        2.16        1.93      1.78 o 
   6   0   0        2.82        2.97      1.73 o 
   7   0   0        4.24        1.87      1.83 o 
   8   0   0       54.26       39.80      5.47 o 
   9   0   0        5.02        1.51      2.83 o 
  11   0   0        0.23        2.36      4.34 o 
  12   0   0       32.43       30.28      6.51 o 
  13   0   0       20.84       16.60      6.41 o 
  14   0   0        0.41       -3.11      6.51 o 
   1   1   0     5517.81     5328.66    382.79 o 
   2   1   0     1094.66     1096.20    111.96 o 
   3   1   0     1768.22     1646.42    161.85 o 
   4   1   0      234.27      249.00     26.88 o 
   5   1   0       12.80       11.34      2.42 o 
   6   1   0      204.68      183.86     16.79 o 
   7   1   0       20.04       22.34      3.16 o 
   8   1   0       32.02       30.33      4.29 o 
   9   1   0      148.47      151.21     29.95 o 
  10   1   0        7.07        9.13      3.34 o 
  11   1   0       22.64       22.82      4.24 o 
  12   1   0       44.13       60.46      8.58 o 
  13   1   0        4.28        4.53      4.24 o 
  14   1   0        4.89       -3.68      5.47 o 
   2   2   0      862.90      926.45     62.06 o 
   3   2   0     2019.78     2063.68    149.59 o 
   4   2   0      153.17      127.10      6.00 o 
   5   2   0      736.32      716.79     98.89 o 
   6   2   0      141.63      129.55     22.21 o 
   7   2   0      145.47      117.24      6.33 o 
   8   2   0      168.99      158.34     24.99 o 
   9   2   0       34.15       33.83      4.37 o 
  10   2   0       10.03       11.11      3.64 o 
  11   2   0       46.33       39.63      5.17 o 
  12   2   0        5.19       11.55      4.51 o 
  13   2   0        5.38        3.22      3.65 o 
   2   3   0      117.49      155.84     24.19 o 
   3   3   0       32.98       39.04     13.53 o 
   4   3   0      162.97      169.60     12.22 o 
   5   3   0      136.88      144.57     10.00 o 
   6   3   0      187.07      200.54      9.60 o 
   7   3   0       75.73       77.71      6.46 o 
   8   3   0      264.94      285.55     12.00 o 
   9   3   0       11.78       12.03      3.80 o 
  10   3   0        9.87        8.76      3.58 o 
  11   3   0       11.39       12.48      4.35 o 
  12   3   0       20.05       25.71      5.48 o 
  13   3   0       17.04       29.49      5.95 o 
   2   4   0       57.12       68.59      6.61 o 
   3   4   0      139.62      135.47      8.79 o 
   4   4   0      272.64      270.59     64.94 o 
   5   4   0       66.52       61.97     13.06 o 
   6   4   0      106.38      117.01     16.22 o 
   7   4   0      112.80      126.33     13.63 o 
   8   4   0       33.36       42.08      6.45 o 
   9   4   0       10.36        6.64      3.69 o 
  10   4   0        7.40        8.62      4.01 o 
  11   4   0        9.19       10.19      4.49 o 
   1   5   0       16.75       14.90      5.28 o 
   2   5   0       13.73       14.25      4.96 o 
   3   5   0       64.93       54.45      6.37 o 
   4   5   0       16.92       15.90      4.20 o 
   5   5   0      143.07      183.73     45.56 o 
   6   5   0       36.41       35.89      6.12 o 
   7   5   0       17.59       15.84      5.24 o 
   8   5   0       10.30       15.56      5.78 o 
   9   5   0       27.16       38.22      6.46 o 
  10   5   0        3.51        6.92      5.33 o 
   2   6   0       10.82       23.01     12.17 o 
   3   6   0        8.28        9.51      5.57 o 
   4   6   0       31.87       24.32      6.41 o 
   5   6   0       11.43       12.57      6.46 o 
   6   6   0       17.92       29.57     12.36 o 
   7   6   0       24.92       48.48     12.59 o 
  -2  -6   1       17.63        5.75      5.47 o 
  -1  -6   1        1.52       -0.99      4.66 o 
   0  -6   1        7.78        0.85      7.26 o 
   1  -6   1        9.73       14.81      8.21 o 
   2  -6   1        3.51        0.00      7.26 o 
   3  -6   1       34.71       31.69     10.19 o 
   4  -6   1        6.02        2.08      8.49 o 
   5  -6   1        8.04       15.85     10.09 o 
   6  -6   1       49.34       51.22     12.54 o 
   7  -6   1       12.34        9.62      6.89 o 
  -8  -5   1        0.66        7.45      8.39 o 
  -7  -5   1       14.47       15.00      8.77 o 
  -6  -5   1       39.75       41.50     10.19 o 
  -5  -5   1       49.51       58.01     10.38 o 
  -4  -5   1       50.74       57.25     10.94 o 
  -3  -5   1       93.85       74.42     11.41 o 
  -2  -5   1        2.57        2.70      3.91 o 
  -1  -5   1       33.06       27.02      5.26 o 
   0  -5   1      103.63      104.65      8.83 o 
   1  -5   1      112.60      116.12     20.47 o 
   2  -5   1      108.21       95.55     13.11 o 
   3  -5   1       25.43       19.62      7.83 o 
   4  -5   1      101.46      103.75     12.83 o 
   5  -5   1       70.12       57.72     11.70 o 
   6  -5   1        5.26        6.98      8.49 o 
   8  -5   1       14.27       30.18     11.32 o 
   9  -5   1        4.94       16.79     11.22 o 
 -12  -4   1       10.74       11.32      8.39 o 
 -11  -4   1        5.59        5.00      6.98 o 
 -10  -4   1        9.25        5.09      8.39 o 
  -9  -4   1       20.96       34.33      9.05 o 
  -8  -4   1       52.67       46.59      9.71 o 
  -7  -4   1       92.34      100.54     12.73 o 
  -6  -4   1       37.13       36.78      9.53 o 
  -5  -4   1      155.35      168.74     14.15 o 
  -4  -4   1       83.93       96.02     11.13 o 
  -3  -4   1       30.17       28.67      6.79 o 
  -2  -4   1      179.47      165.69      9.50 o 
  -1  -4   1      243.07      234.14     10.72 o 
   0  -4   1      189.00      198.03     17.83 o 
   1  -4   1      166.02      164.76      9.03 o 
   2  -4   1      204.97      225.33     16.22 o 
   3  -4   1      250.81      250.51     16.98 o 
   4  -4   1      158.04      163.74     14.90 o 
   5  -4   1       10.06        8.39      7.55 o 
   6  -4   1      113.60      124.97     14.15 o 
   7  -4   1       23.96       13.77      6.89 o 
   8  -4   1        0.17        4.90      6.32 o 
   9  -4   1       21.51       27.54     10.85 o 
  10  -4   1       11.15       16.03     10.09 o 
  11  -4   1        8.38       16.98      8.49 o 
 -13  -3   1        7.71       17.07      9.43 o 
 -12  -3   1        2.77        5.85      6.23 o 
 -11  -3   1        0.88       -1.70      7.17 o 
 -10  -3   1        6.51        4.43      7.73 o 
  -9  -3   1       44.17       59.99     11.60 o 
  -8  -3   1       18.94       23.30      8.02 o 
  -7  -3   1      171.07      177.32     14.62 o 
  -6  -3   1       61.35       80.27     10.47 o 
  -5  -3   1       70.82       62.44      8.87 o 
  -4  -3   1      369.27      417.27     18.39 o 
  -3  -3   1      417.29      487.82     18.49 o 
  -2  -3   1      380.66      445.57     24.76 o 
  -1  -3   1       48.17       43.16      9.67 o 
   0  -3   1      281.80      294.21     10.46 o 
   1  -3   1      710.15      792.55     83.52 o 
   2  -3   1       12.21       10.19      5.85 o 
   3  -3   1      336.71      308.23     15.66 o 
   4  -3   1      108.91      115.92     11.22 o 
   5  -3   1      199.52      251.83     16.69 o 
   6  -3   1        6.14        5.85      7.36 o 
   7  -3   1      296.78      362.00     21.79 o 
   8  -3   1       12.76       14.15      6.60 o 
   9  -3   1       43.06       40.93      8.58 o 
  10  -3   1       17.14       17.83      9.71 o 
  11  -3   1       19.18       47.54     12.26 o 
  12  -3   1       26.42       36.50     10.09 o 
 -14  -2   1        1.35        4.81      6.98 o 
 -13  -2   1        4.16       11.79      7.36 o 
 -12  -2   1        7.89       10.66      5.75 o 
 -11  -2   1       69.93       78.76     10.94 o 
 -10  -2   1       97.64       77.62      9.43 o 
  -9  -2   1       93.64      105.07     10.94 o 
  -8  -2   1      212.34      237.97     14.62 o 
  -7  -2   1       15.19       15.09      5.66 o 
  -6  -2   1      106.63      138.18     10.38 o 
  -5  -2   1       44.18       42.63      6.60 o 
  -4  -2   1      465.35      520.92     16.41 o 
  -3  -2   1      865.75     1028.08     22.26 o 
  -2  -2   1      555.65      641.58     19.52 o 
  -1  -2   1      159.51      172.87      8.49 o 
   0  -2   1      246.53      235.99      7.70 o 
   1  -2   1      299.63      345.02     18.01 o 
   2  -2   1      796.06      971.20     23.58 o 
   3  -2   1       36.41       27.26      5.09 o 
   4  -2   1      173.37      194.01     11.88 o 
   5  -2   1       26.93       37.07      6.70 o 
   6  -2   1       40.44       28.96      6.13 o 
   7  -2   1       34.25       37.26      6.89 o 
   8  -2   1       84.03       84.32      9.90 o 
   9  -2   1       39.04       31.50      7.17 o 
  10  -2   1      110.84      106.11     11.88 o 
  11  -2   1       18.28        9.15      6.04 o 
  12  -2   1       48.31       45.46      9.34 o 
  13  -2   1       29.16       41.59     10.38 o 
 -14  -1   1        7.20        1.89      4.81 o 
 -13  -1   1        0.22        5.19      5.75 o 
 -12  -1   1       29.31       42.92      8.30 o 
 -11  -1   1       37.79       30.28      6.32 o 
 -10  -1   1       91.30       83.66      8.87 o 
  -9  -1   1      241.90      218.44     13.39 o 
  -8  -1   1       65.30       55.84      7.64 o 
  -7  -1   1       36.74       45.08      6.79 o 
  -6  -1   1      242.47      226.18     11.22 o 
  -5  -1   1      191.65      190.81      9.90 o 
  -4  -1   1       54.66       53.48      5.00 o 
  -3  -1   1      872.35      874.81     16.79 o 
  -2  -1   1     4040.12     4547.31     40.18 o 
  -1  -1   1     2020.75     1990.11    205.39 o 
   0  -1   1     2683.96     2808.03    158.77 o 
   1  -1   1     7794.59     6634.14    206.28 o 
   2  -1   1     3618.16     3590.73     38.77 o 
   3  -1   1     1453.13     1389.41     23.11 o 
   4  -1   1     1041.94      815.86     19.52 o 
   5  -1   1      125.84      135.31      6.04 o 
   6  -1   1      133.60      162.89     10.66 o 
   7  -1   1        2.87        0.85      4.53 o 
   8  -1   1       83.68       82.34      8.58 o 
   9  -1   1       31.52       31.88      6.32 o 
  10  -1   1       48.67       56.78      8.77 o 
  11  -1   1       47.87       43.76      8.02 o 
  12  -1   1       62.99       68.38      9.81 o 
  13  -1   1        4.90        6.23      7.07 o 
  14  -1   1        4.33       12.26      8.39 o 
 -14   0   1        0.69        0.75      3.87 o 
 -13   0   1        3.00        2.08      4.62 o 
 -12   0   1        9.05       13.77      5.19 o 
 -11   0   1      118.31      102.71      8.96 o 
 -10   0   1       10.33        7.73      3.77 o 
  -9   0   1       15.71       18.06      3.30 o 
  -8   0   1      540.76      510.88     47.07 o 
  -7   0   1       47.35       37.47      7.03 o 
  -6   0   1       95.89       94.03     13.30 o 
  -5   0   1      109.78      106.30      9.76 o 
  -4   0   1      343.07      271.72     12.48 o 
  -3   0   1      184.79      155.37      7.22 o 
  -2   0   1      873.92      794.93     71.43 o 
  -1   0   1     5035.83     4954.66     33.33 o 
   0   0   1     1386.25     1235.77     14.43 o 
   1   0   1      571.66      636.49     55.08 o 
   3   0   1     1202.08     1059.67     16.88 o 
   4   0   1       46.14       42.25      4.34 o 
   5   0   1        5.74        9.81      3.68 o 
   6   0   1       62.26       56.31      6.04 o 
   7   0   1      245.55      180.43      9.53 o 
   8   0   1      176.66      220.71     11.41 o 
   9   0   1       24.72       15.94      4.06 o 
  10   0   1       66.18       63.19      7.55 o 
  11   0   1       34.73       35.18      6.70 o 
  12   0   1       21.22       18.39      5.75 o 
  13   0   1       29.99       22.45      6.89 o 
  14   0   1        0.17       -1.41      4.24 o 
 -14   1   1        7.60        7.07      5.85 o 
 -13   1   1        0.16        4.34      5.56 o 
 -12   1   1       29.69       25.38      4.26 o 
 -11   1   1       37.25       31.83      9.67 o 
 -10   1   1       92.01       91.96     13.11 o 
  -9   1   1      239.07      209.27     37.68 o 
  -8   1   1       65.15       62.21      4.83 o 
  -7   1   1       38.17       31.34      3.47 o 
  -6   1   1      237.95      206.72     32.73 o 
  -5   1   1      189.38      167.91     20.38 o 
  -4   1   1       56.33       55.51      5.17 o 
  -3   1   1      861.38      764.90     80.51 o 
  -2   1   1     4062.82     4127.32    191.96 o 
  -1   1   1     2021.90     2251.11     23.49 o 
   1   1   1     7742.27     7630.81    944.32 o 
   2   1   1     3632.51     3462.76    635.71 o 
   3   1   1     1456.47     1407.51    124.50 o 
   4   1   1     1056.73     1112.74     60.60 o 
   5   1   1      130.48      161.57     18.58 o 
   6   1   1      134.46      147.15     11.37 o 
   7   1   1        2.95        2.76      2.03 o 
   8   1   1       86.40       81.91      5.17 o 
   9   1   1       32.23       26.51      3.59 o 
  11   1   1       46.49       45.18      7.36 o 
  12   1   1       62.87       50.65      7.55 o 
  13   1   1        4.84        5.85      5.66 o 
  14   1   1        4.26        0.00      3.87 o 
 -14   2   1        1.42       -1.27      4.47 o 
 -13   2   1        4.22        6.06      4.62 o 
 -12   2   1        7.75        8.39      4.03 o 
 -11   2   1       69.36       81.47      6.99 o 
 -10   2   1       98.14       99.01     16.08 o 
  -9   2   1       94.26       92.44     13.44 o 
  -8   2   1      211.16      177.64     16.32 o 
  -7   2   1       14.93       12.99      3.20 o 
  -6   2   1      106.69      103.54     18.39 o 
  -5   2   1       42.50       34.45      1.93 o 
  -4   2   1      460.70      412.54     25.15 o 
  -3   2   1      868.76      929.48     31.89 o 
  -2   2   1      547.29      639.76     82.48 o 
   1   2   1      301.27      330.78     11.32 o 
   2   2   1      795.33      945.23    108.28 o 
   3   2   1       36.43       38.54      3.96 o 
   4   2   1      175.54      191.08     26.55 o 
   5   2   1       28.41       21.96      3.33 o 
   6   2   1       42.98       38.90      4.12 o 
   7   2   1       36.03       28.03      3.55 o 
   8   2   1       84.09      109.97     18.53 o 
   9   2   1       40.43       38.83      5.85 o 
  11   2   1       17.94       13.05      3.92 o 
  12   2   1       48.18       62.69      8.25 o 
  13   2   1       28.95       28.30      7.17 o 
 -13   3   1        7.68        9.12      9.20 o 
 -12   3   1        2.85        2.14      4.67 o 
 -11   3   1        0.84       -3.32      3.50 o 
 -10   3   1        6.50        8.05      4.00 o 
  -9   3   1       45.54       43.01      7.45 o 
  -8   3   1       18.98       21.29      5.19 o 
  -7   3   1      171.92      181.64     27.68 o 
  -6   3   1       58.68       66.55     14.01 o 
  -5   3   1       70.23       63.58      8.16 o 
  -4   3   1      367.59      384.09     13.51 o 
  -3   3   1      413.73      500.93     40.84 o 
  -2   3   1      373.64      332.19     15.28 o 
   1   3   1      705.87      712.30     20.00 o 
   2   3   1       11.24       11.79      3.28 o 
   3   3   1      335.70      389.20     30.65 o 
   4   3   1      106.41       99.58      8.54 o 
   5   3   1      201.79      201.39     14.29 o 
   6   3   1        6.23        4.54      2.72 o 
   7   3   1      300.18      349.08     27.26 o 
   8   3   1       14.03       15.95      3.58 o 
   9   3   1       42.67       36.47      4.90 o 
  10   3   1       17.45       15.63      4.27 o 
  11   3   1       19.19       20.99      4.46 o 
  12   3   1       26.14       33.00      7.22 o 
 -12   4   1       10.72       11.74      5.68 o 
 -11   4   1        5.76        3.45      4.88 o 
 -10   4   1        9.33        4.87      5.09 o 
  -9   4   1       21.09       24.88      5.66 o 
  -8   4   1       53.72       48.28      7.22 o 
  -7   4   1       91.84      100.26      7.94 o 
  -6   4   1       37.59       50.69      6.90 o 
  -5   4   1      153.22      147.98     14.71 o 
  -4   4   1       83.25       96.88     23.30 o 
  -3   4   1       29.52       38.82      5.17 o 
  -2   4   1      180.65      156.76     12.17 o 
   1   4   1      165.32      150.06     10.94 o 
   2   4   1      201.35      227.66     45.37 o 
   3   4   1      250.77      277.27     22.92 o 
   4   4   1      158.84      148.86      8.69 o 
   5   4   1        9.70        9.29      3.37 o 
   6   4   1      117.26      114.41      8.44 o 
   7   4   1       23.85       23.84      4.95 o 
   8   4   1        0.17        2.39      3.87 o 
   9   4   1       22.23       19.12      4.67 o 
  10   4   1       11.82       11.88      4.92 o 
  11   4   1        8.38        8.18      4.08 o 
 -10   5   1       13.15       14.49      7.45 o 
  -9   5   1       19.42       28.12      6.89 o 
  -8   5   1        0.66        0.76      5.23 o 
  -7   5   1       15.12       17.31      5.47 o 
  -6   5   1       40.24       50.26      7.69 o 
  -5   5   1       48.96       59.03     23.01 o 
  -4   5   1       50.95       50.65     11.22 o 
  -3   5   1       93.82       86.45     30.70 o 
  -2   5   1        2.10        2.92      5.85 o 
   0   5   1      104.53       76.49      8.77 o 
   1   5   1      114.65       95.45      9.71 o 
   2   5   1      109.54      107.08     34.85 o 
   3   5   1       24.92       23.97      6.32 o 
   4   5   1      102.31      116.95     18.20 o 
   5   5   1       71.56       62.49      8.25 o 
   6   5   1        5.37        7.51      4.65 o 
   7   5   1       32.21       30.74     14.10 o 
   8   5   1       14.14       12.91      4.92 o 
   9   5   1        4.94        6.98      4.48 o 
  -7   6   1        7.50       12.15      6.56 o 
  -6   6   1        8.15       15.82      5.95 o 
  -5   6   1       27.80       33.65      6.48 o 
  -4   6   1       46.19       51.53     16.32 o 
  -3   6   1        0.31        0.73      5.04 o 
  -2   6   1       16.95       15.00      5.77 o 
  -1   6   1        1.43        2.26      6.13 o 
   1   6   1        9.67       20.84      9.15 o 
   2   6   1        3.54       -1.04     10.38 o 
   3   6   1       36.28       49.05     11.98 o 
   4   6   1        6.13       10.09      9.90 o 
   5   6   1        7.86        9.05     11.13 o 
   6   6   1       49.04       50.27     11.41 o 
   7   6   1       12.47       16.78      5.93 o 
  -2  -6   2        6.99        5.09      7.36 o 
  -1  -6   2        8.84        3.30      8.21 o 
   0  -6   2       15.58       24.05      9.53 o 
   1  -6   2       19.82       28.77     10.28 o 
   2  -6   2       24.47       15.75      8.77 o 
   3  -6   2        1.89        1.13      8.87 o 
   4  -6   2       32.49       40.37     11.60 o 
   5  -6   2       37.62       40.75     11.04 o 
   6  -6   2       12.07       13.96      9.53 o 
  -5  -5   2       13.39       24.52      8.68 o 
  -4  -5   2       77.95       83.10     12.07 o 
  -3  -5   2       61.21       60.65     10.38 o 
  -2  -5   2        4.93        2.44      4.48 o 
  -1  -5   2      104.84      105.02      8.69 o 
   0  -5   2      112.94      103.89      8.67 o 
   1  -5   2      293.66      233.16     17.35 o 
   2  -5   2       80.12       84.60     11.70 o 
   3  -5   2       39.71       42.63     11.04 o 
   4  -5   2       56.66       47.91     10.28 o 
   5  -5   2        8.77        3.02      5.56 o 
   6  -5   2       28.90       46.03     11.70 o 
   7  -5   2       46.27       54.14     12.64 o 
   8  -5   2        9.34       24.33     10.94 o 
   9  -5   2        0.97       -1.32     10.38 o 
 -11  -4   2        1.22        4.34      6.32 o 
 -10  -4   2        5.95       12.07      9.05 o 
  -9  -4   2       11.90       19.43      9.15 o 
  -8  -4   2       20.19       23.01      8.68 o 
  -6  -4   2      145.01      155.91     14.43 o 
  -5  -4   2       60.69       59.70      9.53 o 
  -4  -4   2        3.37        5.38      6.04 o 
  -3  -4   2      218.00      207.88     14.15 o 
  -2  -4   2      289.37      229.87     25.04 o 
  -1  -4   2       68.86       61.36      5.81 o 
   0  -4   2       43.96       40.50      5.48 o 
   1  -4   2       72.99       59.52      8.68 o 
   2  -4   2      197.74      143.46     12.92 o 
   3  -4   2       38.32       36.50      8.96 o 
   4  -4   2       16.92       10.56      7.64 o 
   5  -4   2       97.58      112.99     13.49 o 
   6  -4   2       31.93       24.81      8.21 o 
   7  -4   2       40.47       34.05      8.87 o 
   8  -4   2       38.01       65.08     13.39 o 
   9  -4   2       28.54       54.42     12.26 o 
  10  -4   2       17.98       21.03      8.68 o 
  11  -4   2        2.57        4.72      9.81 o 
 -13  -3   2        6.34        1.89      5.94 o 
 -12  -3   2        7.96       25.47      9.05 o 
 -11  -3   2       16.58       20.37      8.77 o 
 -10  -3   2        0.89       15.85      6.70 o 
  -9  -3   2       19.01       33.95      9.24 o 
  -8  -3   2       86.13       91.11     11.13 o 
  -7  -3   2       91.17      102.05     11.22 o 
  -6  -3   2      188.63      253.72     15.94 o 
  -5  -3   2       18.80       20.56      6.41 o 
  -4  -3   2      846.77      969.41     26.88 o 
  -3  -3   2      451.07      500.46     18.20 o 
  -2  -3   2       25.73       37.26      6.41 o 
  -1  -3   2        7.79        8.22      3.35 o 
   0  -3   2      200.85      208.64      8.62 o 
   1  -3   2      273.78      263.43     14.15 o 
   2  -3   2      241.25      259.66     14.81 o 
   3  -3   2      242.81      223.25     13.86 o 
   4  -3   2       47.49       50.65      8.87 o 
   5  -3   2       78.08       63.67      9.34 o 
   6  -3   2      146.14      198.16     16.41 o 
   7  -3   2        6.36       11.88      6.79 o 
   8  -3   2      123.68      127.99     14.34 o 
   9  -3   2       14.35        8.49      6.51 o 
  10  -3   2       31.60       37.73     11.60 o 
  11  -3   2       22.34       29.05     11.22 o 
  12  -3   2        0.60        2.55      7.17 o 
 -13  -2   2       21.42       30.65      8.39 o 
 -12  -2   2       26.91       45.08      9.43 o 
 -11  -2   2       66.82       80.93     11.04 o 
 -10  -2   2       10.80       14.43      6.60 o 
  -9  -2   2       85.14       63.67      8.11 o 
  -8  -2   2       24.42       15.85      4.81 o 
  -7  -2   2       21.44       17.83      5.56 o 
  -6  -2   2       10.28        9.90      4.72 o 
  -5  -2   2      156.75      154.02      9.81 o 
  -4  -2   2      260.89      302.20     11.98 o 
  -3  -2   2      575.17      544.03     15.09 o 
  -2  -2   2       68.38       72.95      5.47 o 
  -1  -2   2      209.18      231.27     29.38 o 
   0  -2   2      426.17      423.10     27.07 o 
   1  -2   2       83.72       87.25      8.49 o 
   2  -2   2      100.61       98.75      8.49 o 
   4  -2   2      448.63      533.09     20.28 o 
   5  -2   2       60.33       71.78      9.62 o 
   6  -2   2       61.20       78.28      9.81 o 
   7  -2   2       13.88       15.00      5.75 o 
   8  -2   2       66.93       53.20      8.49 o 
   9  -2   2      117.24      142.89     13.86 o 
  10  -2   2       62.29       54.33      9.43 o 
  11  -2   2       16.53       15.00      8.39 o 
  12  -2   2       74.12      107.62     14.24 o 
  13  -2   2       23.23       33.11      8.68 o 
 -14  -1   2        3.24        2.26      5.66 o 
 -13  -1   2        2.60        3.68      4.24 o 
 -12  -1   2       13.08       28.58      7.26 o 
 -11  -1   2       57.34       54.33      8.02 o 
 -10  -1   2      106.15       94.70      9.53 o 
  -9  -1   2      122.26      107.71      9.34 o 
  -8  -1   2      273.50      246.08     12.45 o 
  -7  -1   2      181.92      167.04      9.53 o 
  -6  -1   2      306.55      277.68     11.51 o 
  -5  -1   2       37.48       34.25      5.75 o 
  -4  -1   2      839.27      780.78     26.27 o 
  -3  -1   2      888.63      940.92    116.11 o 
  -2  -1   2      282.36      302.83     44.42 o 
  -1  -1   2     2239.82     2143.51    190.88 o 
   0  -1   2     1450.51     1471.70     80.08 o 
   1  -1   2     2083.41     2062.85     87.58 o 
   2  -1   2     1086.93     1065.94     58.01 o 
   3  -1   2     2837.96     3222.84     95.78 o 
   4  -1   2     1333.79     1351.66    114.88 o 
   5  -1   2       17.50       19.16      2.56 o 
   6  -1   2      101.62      106.95      4.49 o 
   7  -1   2       71.67       80.67     11.13 o 
   8  -1   2       94.60       89.51      9.43 o 
   9  -1   2       13.78       13.49      6.41 o 
  10  -1   2       71.70       68.38      9.34 o 
  11  -1   2      138.56      181.94     15.47 o 
  12  -1   2       10.51       11.51      7.73 o 
  13  -1   2       23.04       43.29     10.38 o 
  14  -1   2       11.26       23.30      9.34 o 
 -14   0   2        2.18        1.70      3.58 o 
 -13   0   2        2.09       -0.47      4.43 o 
 -12   0   2       11.61        3.30      3.49 o 
 -11   0   2        6.16        4.06      3.40 o 
 -10   0   2       26.71       22.99      3.63 o 
  -9   0   2      255.53      241.36     27.26 o 
  -8   0   2      220.42      184.70     24.57 o 
  -7   0   2       82.71       86.44     13.20 o 
  -5   0   2      693.65      653.05     62.34 o 
  -4   0   2      160.61      151.72      6.08 o 
  -3   0   2      868.50      918.50     30.81 o 
  -2   0   2      449.30      412.62      5.96 o 
  -1   0   2      978.39      978.45     32.45 o 
   0   0   2      225.33      228.09     18.06 o 
   1   0   2      410.11      350.86      5.50 o 
   2   0   2     6105.14     5799.33    272.96 o 
   3   0   2     1538.13     1171.53     18.58 o 
   4   0   2      156.84      120.16      6.32 o 
   5   0   2       23.72       16.69      3.30 o 
   6   0   2       45.42       41.97      4.81 o 
   7   0   2       27.81       21.41      3.96 o 
   8   0   2        6.16        5.56      3.11 o 
   9   0   2       42.27       38.95      5.75 o 
  10   0   2       75.38       71.59      8.58 o 
  11   0   2       14.03        9.24      4.90 o 
  12   0   2       69.07       82.53     11.22 o 
  13   0   2       35.37       35.18      7.36 o 
  14   0   2        0.26        3.77      4.81 o 
 -14   1   2        3.09        2.26      5.85 o 
 -13   1   2        2.49       -0.18      3.60 o 
 -12   1   2       12.95       14.31      4.17 o 
 -11   1   2       56.62       52.06      5.24 o 
 -10   1   2      105.28       97.13      6.70 o 
  -9   1   2      121.83      113.56     22.07 o 
  -8   1   2      277.50      240.94     19.76 o 
  -7   1   2      179.90      141.32      8.06 o 
  -6   1   2      312.24      329.19     32.88 o 
  -5   1   2       37.69       42.42      5.05 o 
  -4   1   2      853.77      900.01     81.38 o 
  -3   1   2      900.36      799.42     93.10 o 
  -2   1   2      284.00      289.55     10.58 o 
  -1   1   2     2262.71     2251.77     24.90 o 
   0   1   2     1426.38     1469.33     46.45 o 
   1   1   2     2070.06     2099.45     59.89 o 
   2   1   2     1087.77      993.46     32.73 o 
   3   1   2     2853.16     3286.70    359.54 o 
   4   1   2     1349.00     1269.73    122.94 o 
   5   1   2       18.04       17.59      3.25 o 
   6   1   2       98.74      105.48     11.04 o 
   7   1   2       72.01       91.77      5.50 o 
   8   1   2       94.76       81.05     13.02 o 
   9   1   2       13.91        8.87      4.06 o 
  10   1   2       69.59       51.69      6.98 o 
  11   1   2      138.50      166.47     12.36 o 
  12   1   2       10.49        9.81      4.34 o 
  13   1   2       23.31       18.68      5.38 o 
  14   1   2       11.11       17.64      6.79 o 
 -14   2   2        0.40       -3.68      3.30 o 
 -13   2   2       21.92       23.19      4.71 o 
 -12   2   2       26.96       29.71      5.77 o 
 -11   2   2       66.65       69.87      6.96 o 
 -10   2   2       11.18       16.47      4.10 o 
  -9   2   2       84.80       76.87      8.49 o 
  -8   2   2       23.57       21.23      4.21 o 
  -7   2   2       21.41       22.34      5.42 o 
  -6   2   2       10.60       11.43      2.42 o 
  -5   2   2      157.94      139.14     10.18 o 
  -4   2   2      262.18      238.76     29.40 o 
  -3   2   2      578.13      555.42     50.56 o 
  -2   2   2       63.45       69.23      5.09 o 
  -1   2   2      202.47      251.45     10.19 o 
   0   2   2      426.65      450.09     11.51 o 
   1   2   2       87.25       91.83     10.23 o 
   2   2   2       95.05      109.82      4.77 o 
   3   2   2      205.54      228.21      6.90 o 
   4   2   2      448.24      522.94     84.13 o 
   5   2   2       63.41       60.33      4.24 o 
   6   2   2       63.66       66.38      5.75 o 
   7   2   2       13.84       12.16      3.77 o 
   8   2   2       69.38       78.55      7.22 o 
   9   2   2      116.46      112.11     27.40 o 
  10   2   2       62.19       65.74      6.03 o 
  11   2   2       16.73       24.48      6.98 o 
  12   2   2       74.02       62.06      7.92 o 
  13   2   2       23.32       14.15      5.66 o 
 -13   3   2        6.36       10.23      4.33 o 
 -12   3   2        7.97        6.32      4.52 o 
 -11   3   2       17.51       17.62      5.32 o 
 -10   3   2        0.69        4.22      3.35 o 
  -9   3   2       18.95       24.71      5.66 o 
  -8   3   2       84.72       62.62      6.40 o 
  -7   3   2       90.55       72.57      8.44 o 
  -6   3   2      190.70      223.57     10.95 o 
  -5   3   2       18.28       14.25      3.56 o 
  -4   3   2      844.25      920.86     13.27 o 
  -3   3   2      448.16      469.09     14.79 o 
  -2   3   2       25.54       37.63      5.94 o 
   0   3   2      195.65      169.77      8.87 o 
   1   3   2      274.14      354.72     64.09 o 
   2   3   2      240.45      282.55     64.33 o 
   3   3   2      242.00      250.38     67.16 o 
   4   3   2       48.37       50.88      4.77 o 
   5   3   2       77.85       72.27      5.42 o 
   6   3   2      149.21      162.05     35.18 o 
   7   3   2        7.26       10.28      3.61 o 
   8   3   2      122.86      114.72      7.43 o 
   9   3   2       14.57        9.79      3.27 o 
  10   3   2       32.54       35.29      5.39 o 
  11   3   2       21.71       28.84      6.23 o 
  12   3   2        0.57        7.09      6.93 o 
 -12   4   2        5.77        5.17      4.92 o 
 -11   4   2        1.21        2.34      4.46 o 
 -10   4   2        6.14        7.77      5.28 o 
  -9   4   2       12.35       15.51      4.73 o 
  -8   4   2       20.52       23.15      5.99 o 
  -7   4   2        1.19        7.10      8.44 o 
  -6   4   2      144.31      133.31     21.74 o 
  -5   4   2       61.38       67.87     12.78 o 
  -4   4   2        3.63        8.15      5.12 o 
  -3   4   2      218.07      267.49     15.07 o 
   0   4   2       43.79       38.29      5.75 o 
   1   4   2       70.97       93.48     26.36 o 
   2   4   2      198.66      240.66     54.14 o 
   3   4   2       39.02       35.21      4.61 o 
   4   4   2       17.23       19.49      9.67 o 
   5   4   2      100.98      107.77     16.03 o 
   6   4   2       30.93       25.29      5.33 o 
   7   4   2       40.46       38.08      6.23 o 
   8   4   2       37.82       41.44     11.37 o 
   9   4   2       28.38       43.10     14.10 o 
  10   4   2       18.08       16.70      6.32 o 
  11   4   2        2.67        1.77      4.30 o 
 -10   5   2       12.19       24.64      6.71 o 
  -9   5   2        0.60       -2.57      5.72 o 
  -8   5   2       12.44       13.47      4.74 o 
  -7   5   2       11.85       17.51      5.89 o 
  -6   5   2       20.46       16.15      4.91 o 
  -5   5   2       13.75        6.31      4.46 o 
  -4   5   2       79.04       89.00     10.61 o 
  -3   5   2       61.27       64.25      7.89 o 
  -2   5   2        4.90        2.66      4.20 o 
   2   5   2       79.54       85.06     18.86 o 
   3   5   2       40.15       45.47      5.82 o 
   4   5   2       57.96       60.94      8.25 o 
   5   5   2        8.63        4.61      3.73 o 
   6   5   2       29.05       31.82     10.09 o 
   7   5   2       46.38       43.37     12.78 o 
   8   5   2        9.22       10.27      6.89 o 
   9   5   2        0.93        1.07      3.44 o 
  -7   6   2        2.16        4.90      5.30 o 
  -6   6   2       11.16       12.28      5.48 o 
  -5   6   2       24.25       37.55     16.69 o 
  -4   6   2       22.88       31.16      7.38 o 
  -3   6   2        1.26       -1.48      5.22 o 
  -2   6   2        6.44        3.40      5.19 o 
  -1   6   2        9.52        8.49      6.60 o 
   0   6   2       15.59       23.77     13.20 o 
   4   6   2       33.03       60.74     14.24 o 
   5   6   2       37.45       66.40     13.96 o 
   6   6   2       11.80       10.19      9.71 o 
  -2  -6   3       27.73       26.13     10.47 o 
  -1  -6   3       24.23       22.92      9.71 o 
   0  -6   3       32.92       21.60      8.87 o 
   1  -6   3       46.48       41.03     10.47 o 
   2  -6   3       16.10       11.04      6.79 o 
   3  -6   3       22.58       24.71     10.56 o 
   4  -6   3       26.01       30.47     10.00 o 
   5  -6   3        5.91        5.38     10.09 o 
  -3  -5   3       50.09       46.22     10.94 o 
  -2  -5   3       45.02       35.94      8.68 o 
  -1  -5   3      124.44      114.18      8.82 o 
   0  -5   3       21.38       19.24      7.17 o 
   1  -5   3        6.68        5.85      5.47 o 
   2  -5   3       39.58       42.44     10.56 o 
   3  -5   3       11.62       10.75      8.77 o 
   4  -5   3        0.85       -0.57      7.55 o 
   5  -5   3        2.51       12.17      8.77 o 
   6  -5   3       44.91       54.52     13.30 o 
   7  -5   3       21.09       19.81      8.87 o 
   8  -5   3        6.13       15.28     10.94 o 
   9  -5   3       17.20       29.80     10.94 o 
  -8  -4   3        4.29       26.98     10.09 o 
  -7  -4   3       76.56       67.53     10.47 o 
  -6  -4   3      156.41      156.76     13.11 o 
  -5  -4   3       10.24        7.17      6.60 o 
  -4  -4   3       72.92       57.72      8.02 o 
  -3  -4   3      141.40      138.41     23.20 o 
  -2  -4   3      149.98      130.72      8.04 o 
  -1  -4   3       10.10        7.82      4.12 o 
   0  -4   3      288.69      334.79     21.55 o 
   1  -4   3      248.01      232.87     16.51 o 
   2  -4   3       79.18       70.36     10.19 o 
   3  -4   3       47.99       41.78      9.71 o 
   4  -4   3      200.47      190.62     15.94 o 
   5  -4   3       83.38       84.32     11.70 o 
   6  -4   3       81.91       73.19     12.17 o 
   7  -4   3       29.42       40.65     11.13 o 
   8  -4   3       78.99       86.87     14.90 o 
   9  -4   3       41.57       61.50     14.24 o 
  10  -4   3        3.97        9.43     10.38 o 
  11  -4   3        3.86       18.86     12.26 o 
 -13  -3   3        0.97        3.87      7.55 o 
 -12  -3   3       70.27       68.85     11.41 o 
 -11  -3   3        3.96        8.87      7.07 o 
 -10  -3   3       21.76       21.22      8.02 o 
  -8  -3   3      217.71      273.90     16.51 o 
  -7  -3   3       90.77       75.74      9.62 o 
  -6  -3   3       48.87       54.52      8.21 o 
  -5  -3   3       79.11       82.43      8.58 o 
  -4  -3   3       66.46       66.59      7.36 o 
  -3  -3   3       24.23       27.77      4.21 o 
  -2  -3   3       18.97       15.59      4.10 o 
  -1  -3   3      158.72      193.21      8.09 o 
   0  -3   3      136.50      140.68     21.83 o 
   1  -3   3      339.28      290.79     14.81 o 
   2  -3   3      427.65      399.63     18.86 o 
   3  -3   3      144.35      110.45     10.47 o 
   4  -3   3       61.19       75.55     10.28 o 
   5  -3   3       24.11       30.37      8.58 o 
   6  -3   3       43.46       40.93      8.68 o 
   7  -3   3      111.86      109.50     13.77 o 
   8  -3   3       11.75       21.79      8.02 o 
   9  -3   3      113.21      165.72     17.73 o 
  10  -3   3       41.52       34.62      9.24 o 
  11  -3   3        3.03       -0.47      6.23 o 
  12  -3   3        7.28        9.90     10.09 o 
 -14  -2   3        4.76        2.74      4.72 o 
 -13  -2   3       35.55       41.31      8.11 o 
 -12  -2   3        9.28        6.51      6.60 o 
 -11  -2   3       10.83       10.66      5.38 o 
 -10  -2   3       21.17       17.45      5.75 o 
  -9  -2   3      126.58      124.97     11.51 o 
  -8  -2   3       26.72       16.03      5.94 o 
  -7  -2   3      138.71      133.56      9.90 o 
  -6  -2   3       85.65       85.17      7.73 o 
  -5  -2   3      246.65      234.19     10.85 o 
  -4  -2   3      300.64      298.11      8.63 o 
  -3  -2   3      625.75      588.44     74.09 o 
  -2  -2   3       45.01       35.02      2.97 o 
  -1  -2   3      165.72      167.03      7.18 o 
   0  -2   3      149.33      135.55      5.84 o 
   1  -2   3      140.68      135.72      9.90 o 
   2  -2   3      293.42      268.84     27.35 o 
   3  -2   3      492.83      536.92      9.24 o 
   4  -2   3     1080.05     1251.90    165.34 o 
   5  -2   3       69.54       66.78      8.02 o 
   6  -2   3       31.06       47.63      8.96 o 
   7  -2   3       30.53       30.09      7.07 o 
   8  -2   3      128.87      110.54     11.98 o 
   9  -2   3       48.72       70.64     11.04 o 
  10  -2   3       26.15       28.30      8.02 o 
  11  -2   3       20.58       33.95      9.90 o 
  12  -2   3       37.56       63.10     12.17 o 
  13  -2   3        0.02        0.75      8.21 o 
 -14  -1   3        6.97        5.38      4.34 o 
 -13  -1   3        5.66       10.38      5.94 o 
 -12  -1   3       17.39       18.11      6.60 o 
 -11  -1   3       52.40       49.52      7.36 o 
 -10  -1   3       11.88       10.85      4.24 o 
  -9  -1   3      113.57      117.14      8.77 o 
  -8  -1   3      207.23      201.56     10.28 o 
  -7  -1   3      452.10      334.76     28.58 o 
  -6  -1   3       46.11       50.11      3.94 o 
  -5  -1   3     1621.76     1782.32    177.08 o 
  -4  -1   3      738.65      692.37     50.27 o 
  -3  -1   3       12.63       13.24      2.42 o 
  -2  -1   3      872.83      902.27     44.13 o 
  -1  -1   3      374.94      337.26      7.37 o 
   0  -1   3      459.37      384.11     43.43 o 
   1  -1   3      964.19      904.25     89.98 o 
   2  -1   3     1492.66     1481.73    220.14 o 
   3  -1   3     1411.27     1493.36     76.54 o 
   4  -1   3     1520.94     1688.67     59.70 o 
   5  -1   3       45.98       49.63      3.68 o 
   6  -1   3       35.49       37.44      3.40 o 
   7  -1   3       29.00       24.29      6.98 o 
   8  -1   3       10.00       17.54      6.89 o 
   9  -1   3        7.60       13.30      5.75 o 
  10  -1   3       82.19      115.26     12.83 o 
  11  -1   3       16.05       22.07      7.26 o 
  12  -1   3        6.39        4.53      7.26 o 
  13  -1   3       37.40       68.38     12.36 o 
 -14   0   3        0.41       -1.60      2.92 o 
 -13   0   3        0.02        2.45      4.62 o 
 -12   0   3       32.00       26.50      5.47 o 
 -11   0   3       98.29      113.70      6.96 o 
 -10   0   3        9.00        6.79      4.10 o 
  -9   0   3        7.77        4.45      2.16 o 
  -8   0   3       46.31       48.15      5.17 o 
  -7   0   3       92.66       88.63      3.99 o 
  -6   0   3     1650.32     1484.81    129.15 o 
  -5   0   3      126.98      148.24      6.24 o 
  -4   0   3      540.98      572.57     18.02 o 
  -3   0   3     2822.21     3055.25     82.94 o 
  -2   0   3     2379.15     2602.62     17.05 o 
  -1   0   3       57.45       65.36      2.87 o 
   0   0   3       39.98       41.01      3.25 o 
   1   0   3    12222.86    12589.18    650.94 o 
   3   0   3       79.15       85.40      5.94 o 
   4   0   3      113.44       99.79      4.66 o 
   5   0   3        2.90        0.70      1.92 o 
   6   0   3       48.41       42.49      6.08 o 
   7   0   3       91.85       83.50      8.96 o 
   8   0   3       33.36       53.67     16.46 o 
   9   0   3       65.33       76.96      9.15 o 
  10   0   3        1.95       -6.13      5.09 o 
  11   0   3       53.06       70.55     10.28 o 
  12   0   3       27.29       27.92      6.70 o 
  13   0   3        1.46        8.30      6.70 o 
 -14   1   3        6.90       10.49      3.83 o 
 -13   1   3        5.79        6.43      3.59 o 
 -12   1   3       17.88       18.05      4.17 o 
 -11   1   3       52.16       52.07      5.57 o 
 -10   1   3       11.74        9.20      3.47 o 
  -9   1   3      116.22      101.03     30.18 o 
  -8   1   3      204.85      164.06     10.30 o 
  -7   1   3      450.37      428.79     46.28 o 
  -6   1   3       46.01       60.55      8.27 o 
  -5   1   3     1633.50     1767.76     39.05 o 
  -4   1   3      740.30      652.06     49.94 o 
  -3   1   3       12.23       14.04      4.03 o 
  -2   1   3      873.06      963.09     15.28 o 
  -1   1   3      375.06      428.59     11.04 o 
   0   1   3      466.38      472.35      7.11 o 
   1   1   3      961.42     1057.06     66.37 o 
   2   1   3     1475.59     1487.69    107.84 o 
   3   1   3     1427.52     1549.43    109.41 o 
   4   1   3     1528.11     1359.57    199.44 o 
   5   1   3       45.87       47.86      5.23 o 
   6   1   3       33.83       33.56      3.16 o 
   7   1   3       27.90       18.58      3.49 o 
   8   1   3       10.02        9.24      3.68 o 
   9   1   3        7.24        9.15      4.15 o 
  11   1   3       16.03       14.24      5.47 o 
  12   1   3        6.52        5.47      5.00 o 
  13   1   3       37.45       45.46      8.21 o 
 -14   2   3        4.89        7.20      5.00 o 
 -13   2   3       36.20       28.69      5.09 o 
 -12   2   3        9.48        6.90      3.73 o 
 -11   2   3       11.23        9.39      3.87 o 
 -10   2   3       20.75       15.21      4.16 o 
  -9   2   3      124.05      115.99      7.62 o 
  -8   2   3       26.78       28.67      4.46 o 
  -7   2   3      140.31      138.55     21.88 o 
  -6   2   3       86.47       71.43      4.67 o 
  -5   2   3      248.22      231.79     10.55 o 
  -4   2   3      304.87      348.61     16.96 o 
  -3   2   3      634.59      653.27     42.46 o 
  -2   2   3       44.75       46.31      4.90 o 
  -1   2   3      166.03      172.51      8.49 o 
   0   2   3      143.67      165.03     20.29 o 
   1   2   3      135.37      143.66      4.29 o 
   2   2   3      297.92      292.89     13.72 o 
   3   2   3      492.19      587.10     79.84 o 
   4   2   3     1076.80      980.74     14.10 o 
   5   2   3       69.47       62.64      9.95 o 
   6   2   3       30.96       27.62      3.15 o 
   7   2   3       31.46       28.30      3.67 o 
   8   2   3      127.35      100.11      6.27 o 
   9   2   3       48.23       53.52      9.05 o 
  10   2   3       26.09       23.07      3.82 o 
  11   2   3       20.18       21.69      5.94 o 
  12   2   3       37.20       32.92      6.98 o 
  13   2   3        0.02       -1.79      3.77 o 
 -13   3   3        1.02        0.54      3.62 o 
 -12   3   3       71.05       74.10     11.46 o 
 -11   3   3        4.32        7.01      4.26 o 
 -10   3   3       21.48       16.59      5.00 o 
  -9   3   3        1.22        1.53      4.59 o 
  -8   3   3      215.30      216.90     11.12 o 
  -7   3   3       92.07       86.35      7.80 o 
  -6   3   3       48.24       44.69      5.82 o 
  -5   3   3       79.70       73.51      4.04 o 
  -4   3   3       63.53       60.63     12.14 o 
  -3   3   3       23.59       24.73      3.76 o 
  -2   3   3       18.42       15.00      4.62 o 
  -1   3   3      155.94      209.20     13.02 o 
   0   3   3      133.21      141.18     20.04 o 
   1   3   3      337.67      397.42     65.93 o 
   2   3   3      426.00      457.78     50.84 o 
   3   3   3      141.99      129.80      6.04 o 
   4   3   3       60.26       57.04      6.60 o 
   5   3   3       25.06       24.83      3.78 o 
   6   3   3       44.21       40.13      4.44 o 
   7   3   3      110.58       94.35      6.35 o 
   8   3   3       11.87        8.78      2.89 o 
   9   3   3      114.31      105.39     19.57 o 
  10   3   3       40.91       36.83      4.97 o 
  11   3   3        2.97        0.28      3.01 o 
  12   3   3        7.23       10.64      4.15 o 
 -12   4   3        7.86        8.65      4.69 o 
 -11   4   3       12.83       14.74      5.83 o 
 -10   4   3       16.03       30.93      6.42 o 
  -9   4   3        1.18       -2.16      4.40 o 
  -8   4   3        4.26        4.30      4.38 o 
  -7   4   3       75.11       96.07     29.10 o 
  -6   4   3      155.29      155.21     10.25 o 
  -5   4   3       10.44        9.19      4.20 o 
  -4   4   3       72.68       91.52     12.59 o 
  -3   4   3      140.93      137.24     17.92 o 
  -2   4   3      147.65      174.96     13.39 o 
  -1   4   3       10.01       21.50      8.58 o 
   0   4   3      289.11      285.67     63.76 o 
   1   4   3      250.02      279.99     65.13 o 
   2   4   3       80.38       82.39     14.71 o 
   3   4   3       47.57       50.47     14.90 o 
   4   4   3      201.24      224.14     22.78 o 
   5   4   3       83.23       77.84     22.87 o 
   6   4   3       81.84       73.06     12.21 o 
   7   4   3       29.85       25.21      4.38 o 
   8   4   3       79.02       95.36     11.51 o 
   9   4   3       41.49       53.94     14.53 o 
  10   4   3        3.96       10.44      6.41 o 
  11   4   3        4.01        9.19      4.08 o 
 -10   5   3        4.97        5.73      7.50 o 
  -9   5   3        7.08        9.52      5.28 o 
  -8   5   3       31.78       47.40     15.09 o 
  -7   5   3       12.73       24.20     11.93 o 
  -6   5   3       10.00        9.00      4.40 o 
  -5   5   3       33.29       38.02      7.05 o 
  -4   5   3       50.33       50.09      7.05 o 
  -3   5   3       49.63       63.38     10.28 o 
  -2   5   3       44.58       76.87     12.54 o 
   0   5   3       22.39       34.34     20.56 o 
   2   5   3       41.17       50.93     10.75 o 
   3   5   3       12.01       22.83      8.87 o 
   4   5   3        0.75        1.04      7.07 o 
   5   5   3        2.64        0.49      3.37 o 
   6   5   3       45.28       45.79      7.26 o 
   7   5   3       21.20       28.09     11.98 o 
   8   5   3        6.08        8.79      3.96 o 
   9   5   3       16.96       17.48      4.30 o 
  -7   6   3        1.25        1.12      5.61 o 
  -6   6   3       10.76       18.63      6.16 o 
  -5   6   3        3.39       11.58      6.19 o 
  -4   6   3        7.07       10.58      5.80 o 
  -3   6   3       39.12       26.98      9.15 o 
  -2   6   3       27.52       24.43      8.77 o 
   0   6   3       32.51       64.61     18.39 o 
   1   6   3       46.92       64.42     16.41 o 
   2   6   3       15.97       23.39     14.90 o 
  -2  -6   4        6.30       10.09      7.73 o 
  -1  -6   4       12.98        7.45      6.79 o 
   0  -6   4       18.85       12.07      6.98 o 
   1  -6   4        6.39        0.00      5.85 o 
   2  -6   4        8.83        5.28      8.77 o 
   3  -6   4        7.77       14.62      9.81 o 
   4  -6   4        4.63        6.89     10.00 o 
   5  -6   4        3.39        5.75     10.00 o 
  -3  -5   4        2.41        1.04      6.60 o 
  -2  -5   4      237.01      205.05     17.35 o 
  -1  -5   4       52.41       38.01      8.68 o 
   0  -5   4       56.54       51.69     10.85 o 
   1  -5   4       89.90       61.87     10.75 o 
   2  -5   4       66.98       55.55     11.98 o 
   3  -5   4       25.90       24.81      9.43 o 
   4  -5   4       14.15       10.75      6.89 o 
   5  -5   4       33.15       31.69      9.43 o 
   6  -5   4       33.51       40.75     12.26 o 
   7  -5   4        0.39        1.41      7.07 o 
   8  -5   4       48.29       62.53     15.19 o 
  -4  -4   4      107.26       96.49     10.09 o 
  -3  -4   4       87.23       92.46      8.63 o 
  -2  -4   4      146.28      133.96     10.47 o 
  -1  -4   4      260.74      262.10     16.93 o 
   0  -4   4      494.50      483.39     23.96 o 
   1  -4   4       33.74       25.09      7.55 o 
   2  -4   4      105.88       86.68     11.13 o 
   3  -4   4       74.51       47.07      8.96 o 
   4  -4   4       80.76       70.93     10.85 o 
   5  -4   4       57.28       47.07      9.62 o 
   6  -4   4       14.05       23.01     10.66 o 
   7  -4   4       56.91       79.23     13.02 o 
   8  -4   4       32.98       32.07     10.56 o 
   9  -4   4        4.89       16.88     11.41 o 
  10  -4   4       15.52       20.18     11.88 o 
 -11  -3   4       13.51        5.19      6.79 o 
 -10  -3   4        1.93        9.34      6.79 o 
  -9  -3   4       21.30       31.88      8.30 o 
  -8  -3   4      143.66      144.50     12.07 o 
  -7  -3   4      128.81      139.59     11.88 o 
  -6  -3   4      288.45      317.01     15.47 o 
  -5  -3   4      139.89      133.46      9.53 o 
  -4  -3   4       62.73       55.84      6.41 o 
  -3  -3   4      174.09      184.07      8.13 o 
  -2  -3   4      401.72      395.09     54.23 o 
  -1  -3   4      273.98      295.33      9.24 o 
   0  -3   4       53.37       47.63      5.22 o 
   1  -3   4      453.27      371.62     17.26 o 
   2  -3   4       31.78       47.07      8.68 o 
   3  -3   4       29.43       27.16      6.41 o 
   4  -3   4       23.56       21.03      6.60 o 
   5  -3   4       43.58       36.69      8.21 o 
   6  -3   4       16.08       19.15      6.98 o 
   7  -3   4        9.99        9.90      6.89 o 
   8  -3   4       83.51      112.90     16.03 o 
   9  -3   4       41.07       45.46     12.17 o 
  10  -3   4        1.00       -0.75      8.87 o 
  11  -3   4        4.42        2.64      8.96 o 
  12  -3   4        2.94        4.90      7.55 o 
 -14  -2   4       26.39       29.24      7.36 o 
 -13  -2   4       13.31       10.00      5.56 o 
 -12  -2   4       15.69       22.83      7.45 o 
 -11  -2   4       14.69       19.15      6.13 o 
 -10  -2   4      270.08      251.08     15.47 o 
  -9  -2   4       80.64       90.36      9.81 o 
  -8  -2   4      203.18      237.50     13.77 o 
  -7  -2   4      435.38      438.77     16.32 o 
  -6  -2   4       65.41       64.89      8.35 o 
  -5  -2   4       34.57       33.34      3.75 o 
  -4  -2   4      256.12      264.80     27.73 o 
  -3  -2   4      170.56      161.66     13.96 o 
  -2  -2   4       51.66       50.05      4.17 o 
  -1  -2   4       49.27       45.88      4.14 o 
   0  -2   4      134.79      137.49      6.00 o 
   1  -2   4       89.29       77.80      4.70 o 
   2  -2   4      443.87      449.51     21.27 o 
   3  -2   4      596.85      588.16     13.44 o 
   4  -2   4      482.84      498.57     21.32 o 
   5  -2   4      108.97       98.75     10.38 o 
   6  -2   4       60.88       79.51     11.04 o 
   7  -2   4       23.10       22.07      7.26 o 
   8  -2   4       18.52       16.69      6.79 o 
   9  -2   4       14.03       11.41      8.11 o 
  10  -2   4       25.20       30.84      9.43 o 
  11  -2   4       26.35       26.88      8.02 o 
  12  -2   4        3.06        3.30      6.23 o 
 -14  -1   4        0.55       -3.30      5.56 o 
 -13  -1   4        1.97        6.98      4.53 o 
 -12  -1   4        3.60        4.06      3.96 o 
 -11  -1   4       11.40        7.83      5.00 o 
 -10  -1   4        9.65       10.38      3.68 o 
  -9  -1   4      117.19      113.75      8.21 o 
  -8  -1   4      403.15      420.00     17.21 o 
  -7  -1   4       53.70       49.50      4.12 o 
  -6  -1   4      591.99      605.94     29.91 o 
  -5  -1   4      698.11      701.62     37.25 o 
  -4  -1   4      555.46      625.07     48.16 o 
  -3  -1   4      325.98      313.54     44.87 o 
  -2  -1   4      685.84      599.95     30.37 o 
  -1  -1   4       91.80       83.94      5.38 o 
   0  -1   4     1967.59     2031.52     70.83 o 
   1  -1   4      167.76      128.92     16.08 o 
   2  -1   4      402.48      425.55     65.08 o 
   3  -1   4       77.79       80.43     11.88 o 
   4  -1   4      339.51      342.84     30.80 o 
   5  -1   4      896.58      852.04     75.31 o 
   6  -1   4       61.80       63.52     11.88 o 
   7  -1   4       19.90       18.39      6.23 o 
  10  -1   4       12.96        5.66      5.19 o 
  11  -1   4        8.50        8.11      5.66 o 
  12  -1   4       17.87       43.48     10.38 o 
  13  -1   4       17.84       22.26      8.96 o 
 -14   0   4        8.98        5.75      4.90 o 
 -13   0   4       14.98       10.00      4.06 o 
 -12   0   4        1.60       -1.39      2.33 o 
 -11   0   4       58.40       46.48      4.62 o 
 -10   0   4       53.11       44.71      4.32 o 
  -9   0   4        6.44        4.36      2.14 o 
  -8   0   4       49.27       60.09      3.89 o 
  -7   0   4     1964.14     1978.53     91.93 o 
  -6   0   4        2.53        0.90      2.04 o 
  -5   0   4     4628.21     4741.61     93.08 o 
  -4   0   4     1962.48     2133.40     94.75 o 
  -3   0   4        0.13        1.00      1.50 o 
  -2   0   4      442.21      422.82     16.98 o 
   0   0   4       41.39       47.78      7.26 o 
   1   0   4      496.75      605.56     42.16 o 
   2   0   4     1047.73     1273.51     52.11 o 
   3   0   4      240.14      194.36     12.73 o 
   4   0   4      127.63      100.97     25.47 o 
   5   0   4      105.55       83.24      4.60 o 
   6   0   4        9.63        6.89      2.53 o 
   7   0   4      223.33      200.16     16.27 o 
   8   0   4      161.18      120.01      6.47 o 
   9   0   4       22.53       24.52      6.60 o 
  10   0   4        0.09       -2.64      4.81 o 
  11   0   4       38.01       40.75      8.02 o 
  12   0   4        7.40        2.83      5.66 o 
  13   0   4        0.92        1.98      5.28 o 
 -14   1   4        0.56       -0.65      3.54 o 
 -13   1   4        2.20        8.26      4.17 o 
 -12   1   4        3.85        3.69      2.88 o 
 -11   1   4       11.43        7.64      3.10 o 
 -10   1   4        9.65        8.93      2.92 o 
  -9   1   4      112.97       94.00      6.79 o 
  -8   1   4      399.83      355.30     33.92 o 
  -7   1   4       54.17       59.57      3.76 o 
  -6   1   4      598.93      642.77     16.14 o 
  -5   1   4      693.30      750.97     10.39 o 
  -4   1   4      557.79      650.87     13.06 o 
  -3   1   4      328.75      319.73     27.08 o 
  -2   1   4      699.20      716.54     14.62 o 
  -1   1   4       93.28      115.82      6.60 o 
   0   1   4     1969.49     2043.50     49.38 o 
   1   1   4      171.99      152.88      9.24 o 
   2   1   4      398.52      360.27      6.84 o 
   3   1   4       79.13       79.60      6.23 o 
   4   1   4      341.29      345.14     19.76 o 
   5   1   4      901.67      806.72    116.30 o 
   7   1   4       19.96       15.66      6.08 o 
   8   1   4       90.86       60.64      9.38 o 
   9   1   4       28.13       19.25      5.75 o 
  10   1   4       13.09       13.10      3.31 o 
  11   1   4        8.20        9.43      4.90 o 
  12   1   4       17.60       23.11      6.79 o 
  13   1   4       17.85       27.26      8.21 o 
 -14   2   4       26.71       52.68     16.69 o 
 -13   2   4       13.52       14.53      5.20 o 
 -12   2   4       15.92       13.62      3.89 o 
 -11   2   4       15.02       23.72      4.87 o 
 -10   2   4      265.95      264.63     44.28 o 
  -9   2   4       80.42       82.42      7.34 o 
  -8   2   4      200.93      201.24     33.53 o 
  -7   2   4      432.42      466.96     51.27 o 
  -6   2   4       65.06       68.95      4.58 o 
  -5   2   4       33.71       36.98      6.56 o 
  -4   2   4      251.64      228.35      6.18 o 
  -3   2   4      172.64      163.93      7.83 o 
  -2   2   4       51.49       46.69      5.19 o 
  -1   2   4       46.55       47.45      2.83 o 
   0   2   4      128.34      133.90      9.11 o 
   1   2   4       92.16       85.21      3.97 o 
   2   2   4      445.21      479.70     30.90 o 
   3   2   4      609.02      627.34     18.76 o 
   4   2   4      484.08      500.91     44.33 o 
   5   2   4      109.61       90.98      4.81 o 
   6   2   4       60.68       52.38      4.05 o 
   7   2   4       24.76       21.60      3.60 o 
   8   2   4       17.75       14.69      3.22 o 
   9   2   4       13.92       10.66      3.68 o 
  10   2   4       24.97       29.05      6.13 o 
  11   2   4       25.99       20.66      5.75 o 
  12   2   4        2.98        5.19      5.56 o 
 -13   3   4       34.44       42.06      6.47 o 
 -12   3   4       24.34       20.08      5.05 o 
 -11   3   4       13.30       14.68      5.80 o 
 -10   3   4        1.71        2.70      4.01 o 
  -9   3   4       20.81       20.67      4.97 o 
  -8   3   4      141.92      166.83     21.88 o 
  -7   3   4      128.21      132.64     10.19 o 
  -6   3   4      284.13      259.77     11.61 o 
  -5   3   4      140.49      134.25      5.67 o 
  -4   3   4       62.75       61.05      4.44 o 
  -3   3   4      173.10      206.94     10.75 o 
  -2   3   4      398.13      446.88     16.03 o 
  -1   3   4      271.87      338.04     15.19 o 
   0   3   4       53.22       55.94      7.07 o 
   1   3   4      454.80      506.87     68.94 o 
   2   3   4       29.99       29.88      3.62 o 
   3   3   4       28.49       29.89      3.40 o 
   4   3   4       24.37       26.29      4.86 o 
   5   3   4       44.26       48.94      4.21 o 
   6   3   4       15.83       17.24      3.44 o 
   7   3   4        9.93       14.04      3.51 o 
   8   3   4       84.57       80.41      7.31 o 
   9   3   4       40.74       48.85     12.92 o 
  10   3   4        0.96        3.65      3.10 o 
  11   3   4        4.40        3.46      3.30 o 
  12   3   4        2.97        8.11      5.66 o 
 -12   4   4       32.03       40.15      7.37 o 
 -11   4   4       38.15       59.92      8.73 o 
 -10   4   4       26.32       33.90      6.51 o 
  -9   4   4       12.99        7.70      7.50 o 
  -8   4   4       55.59       60.04      7.34 o 
  -7   4   4      121.24      121.72     29.05 o 
  -6   4   4       31.58       36.37      6.45 o 
  -5   4   4       27.41       33.71      6.18 o 
  -4   4   4      107.37       98.34      6.11 o 
  -3   4   4       87.06       91.12     10.09 o 
  -1   4   4      260.69      285.03     17.35 o 
   1   4   4       33.80       33.81      6.10 o 
   2   4   4      104.96      111.15     15.73 o 
   3   4   4       71.44       65.21     20.37 o 
   4   4   4       80.28       87.28     22.02 o 
   5   4   4       57.33       52.02     17.54 o 
   6   4   4       14.86       19.44      8.11 o 
   7   4   4       57.92       61.85      6.84 o 
   8   4   4       32.72       29.63     11.79 o 
   9   4   4        4.88        5.71      3.10 o 
  10   4   4       15.53       18.63      7.78 o 
 -10   5   4       11.73       24.11      7.67 o 
  -9   5   4       20.06       26.71      6.12 o 
  -8   5   4       10.55       15.51      5.81 o 
  -7   5   4        1.09        1.27      4.60 o 
  -6   5   4       14.25       19.47      6.35 o 
  -5   5   4        2.60        0.32      4.43 o 
  -4   5   4       17.86       22.96      6.28 o 
  -3   5   4        2.13        3.30      6.98 o 
  -1   5   4       53.65       66.87     11.70 o 
   0   5   4       56.58       94.88     16.69 o 
   1   5   4       90.73      133.56     18.30 o 
   2   5   4       68.67       76.68     14.81 o 
   3   5   4       26.53       38.29     11.51 o 
   5   5   4       33.32       27.35      7.64 o 
   6   5   4       34.11       53.95     11.32 o 
   7   5   4        0.40       -2.45      5.09 o 
   8   5   4       48.26       53.38     10.75 o 
  -7   6   4        8.76        8.83      7.73 o 
  -6   6   4        0.75        4.38      5.89 o 
  -5   6   4        0.70        2.56     14.05 o 
  -4   6   4       15.08       18.08      7.22 o 
  -3   6   4       38.84       35.25      7.11 o 
  -2   6   4        6.37        8.58      6.23 o 
   0   6   4       19.26       29.05     16.03 o 
   1   6   4        6.52       -4.15     12.64 o 
   2   6   4        9.01       15.28     15.66 o 
   3   6   4        7.82       12.54     13.77 o 
   4   6   4        5.07       22.83     14.90 o 
   5   6   4        3.45       10.47     15.28 o 
  -3  -6   5       31.86       34.99     12.54 o 
  -2  -6   5        7.47        2.64      8.58 o 
  -1  -6   5       27.96       34.52     11.22 o 
   0  -6   5        6.92        5.56      9.05 o 
   1  -6   5       12.20       14.34      7.17 o 
   2  -6   5       40.97       33.29     11.41 o 
   3  -6   5        2.93        6.04      9.24 o 
   4  -6   5        3.28        6.41      8.02 o 
   5  -6   5        9.82       42.35     13.58 o 
  -1  -5   5        6.09        2.17      8.39 o 
   0  -5   5      136.94      113.09     13.30 o 
   1  -5   5       97.79       75.08     11.88 o 
   2  -5   5       26.37       24.90     10.28 o 
   3  -5   5        7.16        2.83      6.23 o 
   5  -5   5       21.34       17.54      8.49 o 
   6  -5   5        1.40        3.30      9.71 o 
   7  -5   5       34.43       67.82     14.90 o 
   8  -5   5       22.04       26.32     10.09 o 
  -3  -4   5      107.05       76.78     10.94 o 
  -2  -4   5      129.47       93.56     11.13 o 
  -1  -4   5      512.75      397.27     20.75 o 
   0  -4   5       13.74        9.62      7.55 o 
   1  -4   5       58.87       48.48      9.15 o 
   2  -4   5        3.13        1.04      4.81 o 
   3  -4   5        7.26       18.30      8.77 o 
   4  -4   5       31.09       30.94      8.30 o 
   5  -4   5       71.52       93.66     13.68 o 
   6  -4   5       65.96       57.06     11.88 o 
   7  -4   5       19.53       18.96      8.58 o 
   8  -4   5        0.33       -1.60      7.73 o 
   9  -4   5       17.58       30.09     10.28 o 
  10  -4   5        7.30       16.60     11.88 o 
  -7  -3   5      254.10      281.17     15.47 o 
  -6  -3   5      232.19      294.65     14.24 o 
  -5  -3   5      129.46      152.99     10.66 o 
  -4  -3   5       94.95      102.94      6.23 o 
  -3  -3   5      180.78      189.83     11.15 o 
  -2  -3   5      179.96      172.94      7.55 o 
  -1  -3   5       34.29       30.85      4.82 o 
   0  -3   5      231.20      230.78     13.11 o 
   1  -3   5       23.97       19.92      3.86 o 
   2  -3   5      100.05      104.93      6.42 o 
   3  -3   5        0.07       -1.64      2.48 o 
   4  -3   5      172.28      185.24     15.66 o 
   5  -3   5      323.43      333.98     20.28 o 
   6  -3   5       72.74       86.68     13.39 o 
   7  -3   5       38.04       49.89     11.98 o 
   8  -3   5       79.26       98.19     14.62 o 
   9  -3   5        6.60       17.35      8.87 o 
  10  -3   5        2.87        9.53      8.30 o 
  11  -3   5        7.20       10.56      8.77 o 
 -13  -2   5        2.71        0.38      5.47 o 
 -12  -2   5       15.51       14.71      6.60 o 
 -11  -2   5      118.17      103.47     10.47 o 
 -10  -2   5       95.67       71.68      8.96 o 
  -9  -2   5       50.69       48.86      7.45 o 
  -8  -2   5       74.24       61.32      7.78 o 
  -7  -2   5      189.45      208.39     17.12 o 
  -6  -2   5       51.74       52.06      4.60 o 
  -5  -2   5      196.33      189.33      7.23 o 
  -4  -2   5       17.65       23.74      7.88 o 
  -3  -2   5      100.72      121.25     10.30 o 
  -2  -2   5      320.62      298.70     10.27 o 
  -1  -2   5       18.31       17.12      3.69 o 
   0  -2   5      309.98      326.33     15.14 o 
   1  -2   5      830.82      800.23     45.79 o 
   2  -2   5      577.91      508.11     28.81 o 
   3  -2   5       34.54       41.32      7.45 o 
   4  -2   5      120.49      123.26     26.50 o 
   5  -2   5      186.73      204.30     15.19 o 
   6  -2   5      221.95      279.56     17.64 o 
   8  -2   5       14.07       27.26      8.21 o 
   9  -2   5       33.34       56.97     11.41 o 
  10  -2   5       46.46       62.06     12.07 o 
  11  -2   5        1.67        2.55      6.32 o 
  12  -2   5        6.77       15.47      8.11 o 
 -14  -1   5       10.18       13.86      6.70 o 
 -13  -1   5       13.03       12.17      6.04 o 
 -12  -1   5        5.18        5.66      4.53 o 
 -11  -1   5       36.42       22.54      5.09 o 
  -9  -1   5      222.14      227.49      8.88 o 
  -8  -1   5       71.77       73.35      9.43 o 
  -7  -1   5      518.20      536.45     31.14 o 
  -6  -1   5      302.45      299.18     28.50 o 
  -5  -1   5      334.82      371.85      6.38 o 
  -4  -1   5      768.81      897.01     95.63 o 
  -3  -1   5      359.32      355.52     28.15 o 
  -2  -1   5      300.18      308.93     20.13 o 
  -1  -1   5      165.11      176.37     24.15 o 
   0  -1   5      489.78      426.68     35.32 o 
   1  -1   5      316.43      274.89     24.95 o 
   2  -1   5      263.35      303.54     15.37 o 
   3  -1   5      453.12      411.25     74.23 o 
   4  -1   5      101.19      101.04      7.36 o 
   5  -1   5     1084.15     1276.98    214.15 o 
   6  -1   5       69.94       69.84      4.74 o 
   7  -1   5      136.13      165.53     12.73 o 
   8  -1   5       58.50       52.25      7.73 o 
   9  -1   5       57.47       74.32     10.28 o 
  10  -1   5        5.30        3.68      6.51 o 
  11  -1   5       23.14       35.18      9.24 o 
  12  -1   5       29.65       36.50      8.30 o 
  13  -1   5        1.82        0.00      7.17 o 
 -14   0   5        0.66       -2.08      3.02 o 
 -13   0   5        0.04        1.08      2.81 o 
 -12   0   5       37.85       39.35      5.52 o 
 -11   0   5       53.07       48.19      9.20 o 
 -10   0   5        1.04        2.78      3.23 o 
  -9   0   5       60.88       66.19      4.18 o 
  -8   0   5      464.60      446.57      9.12 o 
  -7   0   5      461.04      483.22     69.02 o 
  -6   0   5      184.56      193.59      5.47 o 
  -5   0   5      240.43      276.36      7.65 o 
  -4   0   5      269.70      277.32     15.49 o 
  -3   0   5        0.09       -1.07      1.38 o 
  -2   0   5      307.65      315.33     40.32 o 
  -1   0   5       33.02       32.57      3.19 o 
   0   0   5      312.40      315.19     28.67 o 
   1   0   5      118.79      139.88     22.40 o 
   2   0   5      188.99      211.31     16.79 o 
   3   0   5      714.78      683.91    161.10 o 
   4   0   5       42.34       39.78      8.96 o 
   5   0   5        5.68        7.47      2.74 o 
   6   0   5      175.53      162.06      6.85 o 
   7   0   5       92.60       92.70     11.74 o 
   8   0   5        4.68        5.01      2.84 o 
   9   0   5        2.55        0.57      3.77 o 
  10   0   5        7.22        5.28      5.66 o 
  11   0   5       22.57       34.52      8.39 o 
  12   0   5        9.14        4.62      6.79 o 
  13   0   5        3.43        2.55      7.36 o 
 -14   1   5       10.47       15.53      4.05 o 
 -13   1   5       12.76       14.15      4.08 o 
 -12   1   5        4.98        0.55      2.88 o 
 -11   1   5       36.58       36.71     10.23 o 
 -10   1   5      194.68      194.35      9.29 o 
  -9   1   5      221.01      211.47     23.27 o 
  -8   1   5       71.71       69.10      9.46 o 
  -7   1   5      524.57      540.27     71.41 o 
  -6   1   5      302.15      292.18     51.45 o 
  -5   1   5      338.12      358.97     15.45 o 
  -4   1   5      762.16      790.36     76.55 o 
  -3   1   5      367.41      390.39     11.79 o 
  -2   1   5      308.16      297.39      9.81 o 
  -1   1   5      165.20      159.97      7.55 o 
   0   1   5      485.13      490.85     47.68 o 
   1   1   5      325.91      360.66      6.81 o 
   2   1   5      264.06      249.73      6.07 o 
   3   1   5      455.17      417.90     28.63 o 
   4   1   5      101.56       87.37      6.70 o 
   5   1   5     1091.60     1132.26     16.58 o 
   6   1   5       70.32       53.76      8.68 o 
   8   1   5       56.90       58.80      7.31 o 
   9   1   5       57.25       51.65      5.10 o 
  10   1   5        5.08       11.85      9.24 o 
  11   1   5       23.35       28.39      6.98 o 
  12   1   5       29.45       40.27      8.96 o 
  13   1   5        1.79        2.08      4.62 o 
 -14   2   5        2.48       -0.85      4.08 o 
 -13   2   5        2.71        0.43      3.51 o 
 -12   2   5       16.30       21.72      5.63 o 
 -11   2   5      118.36      113.91     10.33 o 
 -10   2   5       95.47       93.88     18.25 o 
  -9   2   5       49.97       53.47      6.84 o 
  -8   2   5       75.10       66.46      5.98 o 
  -7   2   5      191.59      184.67     16.92 o 
  -6   2   5       51.10       54.17      3.87 o 
  -5   2   5      194.50      198.66      9.90 o 
  -4   2   5       19.36       16.87      2.59 o 
  -3   2   5      101.76       96.30      6.13 o 
  -2   2   5      325.87      306.44     11.60 o 
  -1   2   5       20.81       22.68      1.86 o 
   0   2   5      307.36      369.53      9.07 o 
   1   2   5      830.46      840.31     25.16 o 
   2   2   5      587.36      638.64     35.68 o 
   3   2   5       32.41       38.95      2.57 o 
   4   2   5      120.34      141.21      4.90 o 
   5   2   5      183.42      186.06     12.63 o 
   6   2   5      220.25      218.19      6.87 o 
   7   2   5        6.10        4.96      2.47 o 
   8   2   5       14.04       13.12      3.56 o 
   9   2   5       33.27       31.95      4.71 o 
  10   2   5       47.04       50.76      8.58 o 
  11   2   5        1.68        1.07      3.08 o 
  12   2   5        6.92        1.98      5.00 o 
 -13   3   5        5.22        6.51      4.90 o 
 -12   3   5       29.82       29.11      9.20 o 
 -11   3   5        2.29       -0.78      4.05 o 
 -10   3   5       33.04       45.69      7.50 o 
  -9   3   5       15.09       16.93      5.33 o 
  -8   3   5       58.48       62.74     17.17 o 
  -7   3   5      249.70      252.02     12.12 o 
  -6   3   5      229.61      236.01     29.42 o 
  -5   3   5      131.46      116.65     11.15 o 
  -4   3   5       93.47       77.77      5.70 o 
  -3   3   5      178.67      182.88     10.28 o 
  -2   3   5      179.92      218.07     12.36 o 
  -1   3   5       34.30       31.69      6.03 o 
   0   3   5      235.98      224.59     29.87 o 
   1   3   5       25.97       27.67      2.35 o 
   2   3   5       97.89      108.86     14.09 o 
   3   3   5        0.10        0.43      1.62 o 
   4   3   5      174.13      173.91     14.90 o 
   5   3   5      321.52      365.34     33.11 o 
   6   3   5       72.68       63.15      6.95 o 
   7   3   5       38.29       44.17      5.79 o 
   8   3   5       79.89       89.15      5.68 o 
   9   3   5        6.57       13.11      5.82 o 
  10   3   5        2.91        2.67      3.99 o 
  11   3   5        7.40        8.24      3.88 o 
 -11   4   5       18.96       28.61      7.83 o 
 -10   4   5        3.43        1.06      5.11 o 
  -9   4   5       30.57       26.18      6.11 o 
  -8   4   5       48.55       66.47      8.86 o 
  -7   4   5       37.34       40.02      6.18 o 
  -6   4   5       62.38       67.54      8.27 o 
  -5   4   5      155.43      172.47     11.40 o 
  -4   4   5      177.77      201.54      9.85 o 
  -3   4   5      107.96      140.44     11.79 o 
  -2   4   5      128.25      152.23     11.98 o 
  -1   4   5      518.46      512.62     22.83 o 
   0   4   5       13.60       16.51      8.30 o 
   1   4   5       59.33       74.23     11.79 o 
   2   4   5        2.84        1.60      4.15 o 
   3   4   5        6.47       13.50      4.66 o 
   4   4   5       30.97       38.41      9.40 o 
   5   4   5       73.15       68.23      6.15 o 
   6   4   5       66.90       76.56     11.97 o 
   7   4   5       19.31       18.08      3.56 o 
   8   4   5        0.35        0.94      2.90 o 
   9   4   5       17.58       16.50      4.20 o 
  10   4   5        6.85        6.35      2.97 o 
  -9   5   5       14.97       19.64      6.77 o 
  -8   5   5        2.74        5.48      5.00 o 
  -7   5   5       11.46        8.93      4.64 o 
  -6   5   5       17.67       14.60      5.39 o 
  -5   5   5        0.48       -1.31      5.82 o 
  -4   5   5       15.41       15.79      5.56 o 
  -3   5   5      187.33      169.87     16.13 o 
  -1   5   5        6.09        2.08      8.77 o 
   2   5   5       26.80       39.24     11.60 o 
   3   5   5        7.15        5.00     12.64 o 
   4   5   5        6.61       19.81     11.51 o 
   5   5   5       21.66       30.75     12.36 o 
   6   5   5        1.40        9.43     11.60 o 
   8   5   5       21.93       22.73     13.11 o 
  -6   6   5        5.68       14.58      6.63 o 
  -5   6   5        5.50        1.77      5.52 o 
  -4   6   5       40.09       46.83      8.68 o 
  -3   6   5       32.00       38.29      9.90 o 
  -1   6   5       28.05       40.56     13.86 o 
   0   6   5        7.01        6.70     12.26 o 
   1   6   5       12.26       27.16     15.19 o 
   2   6   5       41.04       78.38     20.37 o 
   3   6   5        2.95       -0.28     14.05 o 
   4   6   5        3.29        1.23     11.79 o 
   5   6   5        9.89       22.26     14.53 o 
  -3  -6   6       16.45       15.47      8.49 o 
  -2  -6   6       29.43       18.39      8.02 o 
  -1  -6   6        5.91        0.85      8.02 o 
   0  -6   6       11.14       12.54      9.34 o 
   1  -6   6       34.36       41.41     11.60 o 
   2  -6   6       16.52       14.62      7.83 o 
   3  -6   6        2.88        3.40      7.17 o 
   4  -6   6       12.47       13.39     11.32 o 
  -2  -5   6        0.70       -0.47      6.04 o 
  -1  -5   6       99.23      105.73     14.24 o 
   0  -5   6      109.35       95.17     12.64 o 
   1  -5   6        6.23       13.96      7.17 o 
   2  -5   6        4.02       -1.32      5.75 o 
   3  -5   6        6.38       10.94      7.26 o 
   4  -5   6        3.27        5.00      8.58 o 
   5  -5   6        0.46       12.92      7.83 o 
   6  -5   6       20.29       36.31     12.36 o 
   7  -5   6       18.52       11.13      8.77 o 
  -3  -4   6      128.27      104.03     12.36 o 
  -2  -4   6      251.07      283.15     19.90 o 
  -1  -4   6       57.15       49.99      8.87 o 
   0  -4   6      146.18      120.63     13.58 o 
   1  -4   6      306.69      307.48     20.84 o 
   2  -4   6      159.72      133.37     13.11 o 
   3  -4   6       53.01       40.27      9.15 o 
   4  -4   6        1.42       -3.87      5.19 o 
   5  -4   6      178.07      187.79     17.64 o 
   6  -4   6       63.78       79.13     15.09 o 
   7  -4   6        5.24        8.39      9.24 o 
   8  -4   6        6.82        8.49      6.98 o 
   9  -4   6       15.50       10.00      8.02 o 
  -6  -3   6      145.87      128.56     12.54 o 
  -5  -3   6      135.23      115.35     11.13 o 
  -4  -3   6       61.28       65.77     18.72 o 
  -3  -3   6       33.04       32.04      5.30 o 
  -2  -3   6        5.44        4.63      4.76 o 
  -1  -3   6       88.68       84.24      6.33 o 
   0  -3   6       45.67       30.93      4.47 o 
   1  -3   6      228.87      195.62      8.29 o 
   2  -3   6       24.28       18.04      3.93 o 
   3  -3   6      236.80      229.34      9.62 o 
   4  -3   6      495.93      596.28     27.73 o 
   5  -3   6      144.70      131.29     13.30 o 
   6  -3   6       14.50       17.26      9.62 o 
   7  -3   6       56.60       37.35      9.43 o 
   8  -3   6       17.09       34.99     12.83 o 
   9  -3   6        4.40        8.96     10.75 o 
  10  -3   6       20.05       26.60     11.98 o 
  11  -3   6       14.92       26.50     12.45 o 
 -10  -2   6       32.56       37.73      7.36 o 
  -9  -2   6       20.87       14.80      5.09 o 
  -8  -2   6       35.88       40.06      5.21 o 
  -7  -2   6       21.04       22.05      3.90 o 
  -6  -2   6       40.69       58.24     18.86 o 
  -5  -2   6       18.23       14.46      3.68 o 
  -4  -2   6      124.04      137.24     13.02 o 
  -3  -2   6      133.60      131.81      8.52 o 
  -2  -2   6      203.98      210.66      9.48 o 
  -1  -2   6      266.30      244.67     11.22 o 
   0  -2   6       46.10       33.23      3.57 o 
   1  -2   6       18.42       15.20      3.06 o 
   2  -2   6      234.29      192.16     20.18 o 
   3  -2   6      363.36      355.96     21.36 o 
   4  -2   6      228.04      216.31     36.50 o 
   5  -2   6      474.69      450.47     22.64 o 
   6  -2   6      257.23      312.38     19.15 o 
   7  -2   6       13.94       16.41      6.41 o 
   8  -2   6      153.21      186.75     16.98 o 
   9  -2   6       62.87       95.64     14.24 o 
  10  -2   6        0.71        1.32      8.30 o 
  11  -2   6       11.84       11.88      7.55 o 
  12  -2   6       20.55       29.71     10.00 o 
 -14  -1   6        5.26        4.72      6.04 o 
 -13  -1   6        3.82        1.89      4.81 o 
 -12  -1   6        1.16        0.19      3.77 o 
 -11  -1   6       50.70       56.69      6.70 o 
 -10  -1   6      132.73      117.71      6.97 o 
  -9  -1   6       16.11       18.37      2.85 o 
  -8  -1   6      324.31      301.28      8.14 o 
  -7  -1   6       68.32       61.63      4.28 o 
  -6  -1   6       42.20       43.51      2.77 o 
  -5  -1   6       16.70       21.25      2.48 o 
  -4  -1   6      544.55      588.70     58.35 o 
  -3  -1   6      256.86      304.16     22.22 o 
  -2  -1   6       13.80       12.95      2.12 o 
  -1  -1   6       48.17       45.65      3.76 o 
   0  -1   6      229.31      238.36     30.94 o 
   1  -1   6      578.33      555.51     81.82 o 
   2  -1   6      145.96      161.85     33.44 o 
   3  -1   6      165.67      197.99      7.14 o 
   4  -1   6      135.18      139.30      9.76 o 
   5  -1   6      161.14      151.92      6.37 o 
   6  -1   6      200.12      268.25     20.47 o 
   8  -1   6       48.04       38.95      7.45 o 
  10  -1   6       48.82       43.58      8.77 o 
  11  -1   6        9.04        6.79      5.85 o 
  12  -1   6        5.74        7.92      8.39 o 
 -14   0   6        4.38        8.30      5.28 o 
 -13   0   6        0.04        0.61      3.05 o 
 -12   0   6       14.62       18.30      3.61 o 
 -11   0   6        1.64        1.85      2.31 o 
 -10   0   6      128.09      126.40      7.29 o 
  -9   0   6      175.40      165.58     19.75 o 
  -8   0   6       10.69        9.94      2.32 o 
  -7   0   6      110.65      100.66     10.22 o 
  -6   0   6       16.20       23.75      2.73 o 
  -5   0   6      153.00      134.87      4.91 o 
  -4   0   6      300.79      342.64     12.14 o 
  -3   0   6     1050.30     1133.15     15.58 o 
  -2   0   6       68.01       72.34      5.75 o 
  -1   0   6       11.33       10.94      3.58 o 
   0   0   6     1350.62     1343.91     87.53 o 
   1   0   6      237.35      216.43      8.91 o 
   2   0   6      201.22      193.92     54.09 o 
   3   0   6      333.44      378.72     81.40 o 
   4   0   6       42.39       51.49      5.42 o 
   5   0   6      141.67      152.02     23.01 o 
   6   0   6      151.68      170.05     21.79 o 
   7   0   6        0.15       -1.47      2.99 o 
   8   0   6      171.85      198.86     18.16 o 
   9   0   6       88.10       76.68      9.34 o 
  10   0   6       20.02       26.13      7.73 o 
  11   0   6       42.34       53.10      9.05 o 
  12   0   6        3.31        0.00      5.00 o 
 -14   1   6        5.38        7.12      4.26 o 
 -13   1   6        3.73        2.11      4.15 o 
 -12   1   6        1.24        6.97      6.32 o 
 -11   1   6       50.58       40.47      4.68 o 
 -10   1   6      133.09      151.63      8.47 o 
  -9   1   6       16.10       18.68      3.24 o 
  -8   1   6      328.19      334.88     41.83 o 
  -7   1   6       69.75       72.88      4.30 o 
  -6   1   6       40.88       43.02      3.46 o 
  -5   1   6       16.08       19.55      2.59 o 
  -4   1   6      543.53      571.30     33.92 o 
  -3   1   6      261.58      289.84     10.94 o 
  -2   1   6       14.02       15.47      3.11 o 
  -1   1   6       46.51       43.76      4.72 o 
   0   1   6      238.42      254.97     32.30 o 
   1   1   6      578.97      638.48      9.93 o 
   2   1   6      147.85      157.96      5.41 o 
   3   1   6      162.08      171.78      6.12 o 
   4   1   6      133.97      125.01      5.48 o 
   5   1   6      162.17      125.82      5.85 o 
   6   1   6      198.38      160.90     20.18 o 
   7   1   6      135.70      143.74     16.84 o 
   8   1   6       46.96       49.38     17.97 o 
   9   1   6       22.25       22.91      6.84 o 
  11   1   6        9.28       10.56      4.90 o 
  12   1   6        5.65       15.47      7.45 o 
 -14   2   6        1.23        4.01      3.56 o 
 -13   2   6        4.11       -0.02      2.99 o 
 -12   2   6       16.45        7.06      3.80 o 
 -11   2   6       51.57       65.96      7.25 o 
 -10   2   6       32.43       29.60      5.37 o 
  -9   2   6       19.52       17.53      5.21 o 
  -8   2   6       34.34       30.63      4.86 o 
  -7   2   6       20.95       15.61      3.86 o 
  -6   2   6       40.11       38.00      3.53 o 
  -5   2   6       17.16       22.42      7.37 o 
  -4   2   6      125.71      112.55      9.50 o 
  -3   2   6      131.03      132.61      7.83 o 
  -2   2   6      211.17      237.68     11.04 o 
  -1   2   6      272.24      264.72     23.06 o 
   0   2   6       45.76       44.55      2.41 o 
   1   2   6       20.05       21.55      2.15 o 
   2   2   6      233.81      231.65      8.91 o 
   3   2   6      360.46      383.38     18.49 o 
   4   2   6      229.58      219.36      7.48 o 
   5   2   6      471.56      409.88     18.63 o 
   6   2   6      255.59      230.48     10.23 o 
   7   2   6       13.94       12.50      2.98 o 
   8   2   6      152.78      122.13     12.03 o 
   9   2   6       63.96       61.03      6.03 o 
  10   2   6        0.65        0.73      3.48 o 
  11   2   6       11.95       14.30      4.38 o 
  12   2   6       20.52       25.28      6.70 o 
 -13   3   6       14.42       14.08      5.30 o 
 -12   3   6        1.51       -0.36      3.53 o 
 -11   3   6      119.41      152.56     13.11 o 
 -10   3   6       58.12       64.49      8.10 o 
  -9   3   6       95.16       73.19      7.51 o 
  -8   3   6       88.89       82.88     16.13 o 
  -7   3   6      106.43      124.60      9.44 o 
  -6   3   6      145.41      153.61      9.29 o 
  -5   3   6      133.48      119.12      6.09 o 
  -4   3   6       61.78       56.22      6.13 o 
  -3   3   6       35.14       24.43      4.43 o 
  -2   3   6        5.49        7.55      3.40 o 
  -1   3   6       90.21       98.09      9.05 o 
   0   3   6       49.06       46.24      3.43 o 
   1   3   6      225.27      219.65     21.59 o 
   2   3   6       24.93       21.44      2.28 o 
   3   3   6      235.78      263.50     24.86 o 
   4   3   6      490.69      494.99     22.45 o 
   5   3   6      144.12      134.55     12.84 o 
   6   3   6       14.16       12.45      2.89 o 
   7   3   6       56.03       62.59      4.69 o 
   8   3   6       17.80       14.18      3.58 o 
   9   3   6        4.40        4.50      3.80 o 
  10   3   6       20.64       20.55      4.34 o 
  11   3   6       14.88       18.57      8.54 o 
 -11   4   6        5.15        7.17      6.53 o 
 -10   4   6       31.10       24.56      5.77 o 
  -9   4   6       45.54       47.74      7.10 o 
  -8   4   6       13.90       20.30      6.09 o 
  -7   4   6       31.22       28.25      9.38 o 
  -6   4   6       16.97       15.15      5.05 o 
  -5   4   6      142.32      145.69     10.54 o 
  -4   4   6       54.09       50.41      6.00 o 
  -3   4   6      128.17      155.44     11.79 o 
  -2   4   6      255.60      343.23     19.15 o 
  -1   4   6       57.80       86.96     10.94 o 
   0   4   6      146.67      167.98     14.90 o 
   1   4   6      309.00      392.37     22.26 o 
   2   4   6      158.56      204.96     18.58 o 
   3   4   6       52.77       73.66     12.54 o 
   4   4   6        1.40        8.21     10.19 o 
   5   4   6      176.82      225.89     14.86 o 
   6   4   6       63.07       76.66      7.46 o 
   7   4   6        5.25        0.26      4.47 o 
   8   4   6        6.60        5.83      3.18 o 
   9   4   6       15.63       16.61      3.39 o 
  -9   5   6       12.42       15.44      6.23 o 
  -8   5   6        5.56        5.56      6.18 o 
  -7   5   6       16.08       12.44      6.82 o 
  -6   5   6       17.02       22.29      6.72 o 
  -5   5   6        1.23        5.56      5.46 o 
  -4   5   6      118.86      119.97     14.90 o 
  -3   5   6      169.02      221.65     17.73 o 
  -2   5   6        0.71        4.62      7.83 o 
  -1   5   6      101.22      135.54     16.03 o 
   0   5   6      109.73      155.82     18.20 o 
   1   5   6        5.91       10.38      7.83 o 
   2   5   6        4.14        3.49     10.94 o 
   3   5   6        7.07        4.72     11.88 o 
   4   5   6        3.17        7.36      9.05 o 
   5   5   6        0.45       -0.94      8.30 o 
   6   5   6       20.02       31.88     14.81 o 
   7   5   6       18.12       28.77     12.54 o 
  -6   6   6        1.81       16.89      7.72 o 
  -5   6   6       23.72       42.41      8.99 o 
  -4   6   6       22.25       20.87      6.37 o 
  -3   6   6       16.90       14.34      7.73 o 
  -1   6   6        5.58        7.07      7.83 o 
   0   6   6       11.19       10.66     12.45 o 
   1   6   6       34.45       59.42     14.81 o 
   2   6   6       16.72       28.86     11.79 o 
   3   6   6        2.84       19.81     13.02 o 
   4   6   6       12.63       30.84     14.24 o 
  -3  -6   7       30.34       29.14      9.62 o 
  -2  -6   7       14.01       10.38      7.36 o 
  -1  -6   7        0.51        2.74      8.96 o 
   0  -6   7       15.45        6.70      7.92 o 
   1  -6   7       25.57       18.20     10.09 o 
   2  -6   7        1.17       -1.79      9.71 o 
   3  -6   7        9.00        6.04      7.92 o 
  -4  -5   7       20.85       18.58      8.77 o 
  -3  -5   7        0.15       -8.11      7.64 o 
  -2  -5   7        9.22       19.62      8.11 o 
  -1  -5   7       67.62       61.02     11.88 o 
   0  -5   7       24.79       11.41      8.21 o 
   1  -5   7        6.30        0.38      7.92 o 
   2  -5   7       59.97       53.01     11.22 o 
   3  -5   7       12.29       13.11      9.05 o 
   4  -5   7        0.70        0.66      5.94 o 
   5  -5   7       18.39       19.81     11.13 o 
   6  -5   7       29.41       29.05     10.56 o 
  -4  -4   7       31.88       19.24      7.55 o 
  -3  -4   7      228.03      203.83     18.72 o 
  -2  -4   7       41.92       40.04      6.09 o 
  -1  -4   7       12.03        8.56      4.03 o 
   0  -4   7       23.93       18.86      5.94 o 
   1  -4   7      253.41      225.30     10.95 o 
   2  -4   7       74.80       59.23      9.62 o 
   3  -4   7        2.73        3.77      5.85 o 
   4  -4   7      101.33      111.96     14.90 o 
   5  -4   7       75.19       64.99     11.98 o 
   6  -4   7        1.76       11.41      9.90 o 
   7  -4   7        0.51       -2.55      8.68 o 
   8  -4   7       24.94       32.82     11.60 o 
  -8  -3   7        5.47        2.45      4.81 o 
  -7  -3   7       92.32      121.48     12.73 o 
  -6  -3   7       65.29       58.86      9.71 o 
  -5  -3   7       73.96       56.59      8.68 o 
  -4  -3   7       94.53       90.02      7.83 o 
  -3  -3   7        4.60        3.74      3.14 o 
  -2  -3   7       25.26       19.94      3.71 o 
  -1  -3   7      149.31      139.44     10.56 o 
   0  -3   7       80.56       62.28      6.89 o 
   1  -3   7       46.35       44.68      4.78 o 
   2  -3   7      234.81      206.62     10.38 o 
   3  -3   7      339.05      375.96     21.03 o 
   4  -3   7      156.81      179.77     16.79 o 
   5  -3   7       55.98       72.81     11.79 o 
   6  -3   7       29.41       19.52      7.92 o 
   7  -3   7       13.02       24.33     10.66 o 
   8  -3   7       31.66       25.84      9.53 o 
   9  -3   7       49.10       81.02     16.13 o 
  10  -3   7       27.00       40.75     12.07 o 
 -10  -2   7       38.94       51.12     10.47 o 
  -9  -2   7       88.22       81.30     10.38 o 
  -8  -2   7      166.54      157.61     13.86 o 
  -7  -2   7      131.33      119.50     11.79 o 
  -6  -2   7      136.52      119.97     10.66 o 
  -5  -2   7       27.43       36.97      6.23 o 
  -4  -2   7        2.95        1.40      3.76 o 
  -3  -2   7        2.06        6.95      3.11 o 
  -2  -2   7       89.51       79.80      5.51 o 
  -1  -2   7       16.84       17.66      3.80 o 
   0  -2   7      118.88      101.47     23.06 o 
   1  -2   7       90.65       98.03      5.84 o 
   2  -2   7      310.95      290.52     20.51 o 
   3  -2   7      265.44      254.84     13.25 o 
   4  -2   7       64.28       73.18      4.81 o 
   5  -2   7       91.44      110.54     12.17 o 
   6  -2   7      118.00      108.75     12.83 o 
   7  -2   7      215.47      234.38     17.92 o 
   8  -2   7       93.02       89.89     11.88 o 
   9  -2   7       12.01       12.26      7.07 o 
  10  -2   7        9.43        7.36      7.36 o 
  11  -2   7       22.46       54.42     13.49 o 
 -12  -1   7        7.94        6.13      4.24 o 
 -11  -1   7       20.81       19.55      3.94 o 
 -10  -1   7        9.14        6.72      2.44 o 
  -9  -1   7       45.81       36.28      3.36 o 
  -8  -1   7       91.34       79.85      6.43 o 
  -7  -1   7       27.54       22.75      3.04 o 
  -6  -1   7      163.75      170.13      4.70 o 
  -5  -1   7       62.44       62.40      8.33 o 
  -4  -1   7      336.18      383.70     27.48 o 
  -2  -1   7        1.96       -0.87      2.35 o 
  -1  -1   7     1075.78     1181.69     59.89 o 
   0  -1   7      839.25      974.79     26.50 o 
   1  -1   7      599.98      663.46     38.29 o 
   2  -1   7      738.16      888.93     52.35 o 
   3  -1   7      181.50      220.55      8.44 o 
   4  -1   7       34.93       37.95      4.07 o 
   5  -1   7      140.03      177.85     33.53 o 
   6  -1   7      278.90      317.24     40.98 o 
   7  -1   7       72.04       85.74     10.47 o 
   8  -1   7       47.61       34.52      7.55 o 
   9  -1   7      110.83       89.70     11.04 o 
  10  -1   7        1.60        0.57      6.60 o 
  11  -1   7       11.78       28.67      9.05 o 
  12  -1   7        6.45        4.43      5.56 o 
 -14   0   7        0.03        1.88      3.32 o 
 -13   0   7        0.44        0.82      3.07 o 
 -12   0   7        2.02        1.66      2.44 o 
 -11   0   7       26.77       28.00      3.74 o 
 -10   0   7      140.32      133.34     10.57 o 
  -9   0   7       23.28       18.94      2.89 o 
  -8   0   7       58.19       55.91      3.92 o 
  -7   0   7      283.73      333.25     15.58 o 
  -6   0   7       92.39       85.95      4.43 o 
  -5   0   7       23.45       23.96      2.51 o 
  -4   0   7      754.83      779.89     32.38 o 
  -3   0   7     1333.70     1377.54     69.98 o 
  -2   0   7      208.17      232.98     19.85 o 
  -1   0   7     1059.58     1277.37     66.45 o 
   0   0   7      482.91      495.53     10.13 o 
   1   0   7     1252.79     1390.18    196.23 o 
   2   0   7     1362.93     1423.70     40.89 o 
   3   0   7        0.10       -1.84      1.93 o 
   4   0   7      159.61      220.62     25.04 o 
   5   0   7      210.59      266.96     11.27 o 
   6   0   7       20.85       20.84      3.91 o 
   7   0   7       56.12       51.48      4.94 o 
   8   0   7      131.36      163.08     13.30 o 
   9   0   7       33.94       54.14      9.34 o 
  10   0   7       45.37       56.31      9.81 o 
  11   0   7        5.25        5.09      5.47 o 
  12   0   7        7.99        6.51      5.47 o 
 -14   1   7        5.80        1.98      4.01 o 
 -13   1   7        0.04       -1.59      2.73 o 
 -12   1   7        7.52        5.53      3.55 o 
 -11   1   7       19.82       21.01      8.96 o 
 -10   1   7        9.14        3.57      3.37 o 
  -9   1   7       46.30       47.56      4.73 o 
  -8   1   7       91.64       97.28      5.47 o 
  -7   1   7       26.31       23.90      3.55 o 
  -6   1   7      164.91      167.63      5.85 o 
  -5   1   7       66.16       60.85      3.93 o 
  -4   1   7      340.56      367.55     13.99 o 
  -3   1   7      186.93      228.44     10.56 o 
  -1   1   7     1094.86     1305.41    113.98 o 
   0   1   7      843.45      940.88     31.36 o 
   1   1   7      602.57      616.49     37.26 o 
   2   1   7      740.27      789.88     40.98 o 
   3   1   7      181.82      184.63     13.58 o 
   4   1   7       35.11       32.71      3.61 o 
   5   1   7      137.86      134.47     21.17 o 
   6   1   7      277.67      239.28     27.78 o 
   8   1   7       47.34       53.74      5.34 o 
   9   1   7      110.36       98.27      6.93 o 
  10   1   7        1.91       -0.28      3.30 o 
  11   1   7       11.66       15.37      5.47 o 
  12   1   7        6.26        2.55      6.23 o 
 -13   2   7       29.12       31.57      5.75 o 
 -12   2   7        6.34        3.74      3.29 o 
 -11   2   7        0.83       -0.21      3.28 o 
 -10   2   7       39.24       59.57      7.23 o 
  -9   2   7       86.59       81.87      9.34 o 
  -8   2   7      166.97      175.60     13.48 o 
  -7   2   7      132.60      145.50      6.46 o 
  -6   2   7      138.56      157.80      6.53 o 
  -5   2   7       27.28       27.35      3.45 o 
  -4   2   7        2.71        2.17      2.83 o 
  -3   2   7        1.44        1.89      3.40 o 
  -2   2   7       92.63       97.15      7.55 o 
  -1   2   7       16.88       18.96      4.24 o 
   0   2   7      123.17      118.73      3.68 o 
   1   2   7       92.06       84.24      7.97 o 
   2   2   7      307.52      300.79      7.24 o 
   3   2   7      265.89      237.94      7.11 o 
   4   2   7       64.16       64.66      8.25 o 
   5   2   7       90.99       90.06      5.75 o 
   6   2   7      118.02       99.50      7.83 o 
   7   2   7      211.92      148.35     18.16 o 
   8   2   7       94.18       82.93      6.00 o 
   9   2   7       12.22        9.50      4.10 o 
  10   2   7        9.54       11.22      4.03 o 
  11   2   7       22.62       23.01      5.85 o 
 -12   3   7       11.28       19.32      5.71 o 
 -11   3   7       37.20       49.43     10.38 o 
 -10   3   7       14.02       16.05      5.55 o 
  -9   3   7        9.42       11.44      5.60 o 
  -8   3   7        6.22        1.14      4.41 o 
  -7   3   7       91.32       94.94     10.52 o 
  -6   3   7       64.68       66.28      4.92 o 
  -5   3   7       71.36       62.07      8.20 o 
  -4   3   7       94.71       88.85      7.36 o 
  -3   3   7        4.76        5.66      4.34 o 
  -2   3   7       25.77       26.69      5.19 o 
  -1   3   7      149.26      162.42     11.98 o 
   0   3   7       79.80       91.11      9.24 o 
   1   3   7       47.06       39.80      6.79 o 
   2   3   7      237.39      236.46     14.62 o 
   3   3   7      333.95      341.87      9.61 o 
   4   3   7      155.66      131.05     12.87 o 
   5   3   7       55.04       59.72      5.31 o 
   6   3   7       28.09       21.66      4.20 o 
   7   3   7       13.68       13.63      5.85 o 
   8   3   7       31.51       27.36      4.38 o 
   9   3   7       49.34       39.07      5.23 o 
  10   3   7       27.47       23.34      4.54 o 
 -11   4   7       31.95       41.49      7.68 o 
 -10   4   7       52.05       57.16      7.54 o 
  -9   4   7       23.23       27.75     10.04 o 
  -8   4   7       29.07       19.42      5.51 o 
  -7   4   7       44.13       52.46      7.78 o 
  -6   4   7       84.19       80.69      8.78 o 
  -5   4   7       50.65       46.96      8.56 o 
  -4   4   7       31.68       30.53     13.30 o 
  -3   4   7      228.37      274.85     16.03 o 
  -2   4   7       43.24       43.95      8.30 o 
  -1   4   7       12.06       21.88      7.64 o 
   0   4   7       24.71       43.58      9.43 o 
   1   4   7      254.05      294.94     19.71 o 
   2   4   7       74.07       86.58     11.88 o 
   3   4   7        2.52        1.32      7.83 o 
   4   4   7       98.40       99.60     13.39 o 
   5   4   7       73.19       85.74     13.49 o 
   6   4   7        1.79        2.83      7.55 o 
   7   4   7        0.64        4.06      7.17 o 
   8   4   7       25.40       26.22     11.04 o 
   9   4   7       25.00       24.24      9.05 o 
  -9   5   7        4.56        5.12      6.90 o 
  -8   5   7       30.60       41.09     11.70 o 
  -7   5   7       15.13       13.10      5.59 o 
  -6   5   7        0.45        6.01      6.28 o 
  -5   5   7       37.70       39.86      8.29 o 
  -4   5   7       20.39       22.45      8.30 o 
  -3   5   7        0.17       -4.15      4.43 o 
  -2   5   7        9.21        4.72      8.11 o 
  -1   5   7       68.42       92.43     12.83 o 
   0   5   7       24.70       26.50     10.66 o 
   1   5   7        6.33        3.49      7.17 o 
   2   5   7       59.56       79.42     16.03 o 
   3   5   7       12.44       34.71     12.92 o 
   4   5   7        0.64        1.13      7.36 o 
   5   5   7       18.13       26.98     11.70 o 
   6   5   7       28.51       44.14     16.03 o 
   7   5   7        6.08       -0.66      9.43 o 
  -5   6   7       13.69       18.16      7.10 o 
  -4   6   7       14.87       21.35      8.36 o 
  -3   6   7       30.28       40.09     11.88 o 
  -1   6   7        0.52       14.81     11.60 o 
   0   6   7       15.25       25.47     12.36 o 
   1   6   7       25.60       46.88     15.19 o 
   2   6   7        1.18       -0.94     12.26 o 
   3   6   7        9.10       16.69     14.90 o 
  -3  -6   8        8.21       11.22      8.30 o 
  -2  -6   8        3.19       -2.17      6.13 o 
  -1  -6   8        4.49       11.13      7.36 o 
   0  -6   8       16.96       26.22     10.19 o 
   1  -6   8        0.11        1.79      8.68 o 
   2  -6   8        7.86       17.92     10.94 o 
  -4  -5   8       10.13       12.07      8.02 o 
  -3  -5   8        8.89        2.17      9.24 o 
  -2  -5   8       69.23       51.12     10.09 o 
   0  -5   8        0.14        0.66      5.66 o 
   1  -5   8       67.58       53.38     12.07 o 
   2  -5   8       51.57       46.88     10.94 o 
   3  -5   8        0.88        0.28      6.41 o 
   4  -5   8        6.09       -6.23      5.09 o 
   5  -5   8       12.84       16.32      8.21 o 
   6  -5   8        2.99        0.00      7.55 o 
  -5  -4   8       35.80       32.07      7.73 o 
  -4  -4   8       72.12       55.27      8.77 o 
  -3  -4   8      166.90      174.08     36.41 o 
  -2  -4   8       45.08       42.47      7.92 o 
  -1  -4   8       20.10       25.29      5.37 o 
   0  -4   8      100.36       90.73      8.58 o 
   1  -4   8      102.98       91.18      7.48 o 
   2  -4   8       28.16       15.19      6.60 o 
   3  -4   8       95.74      112.24     14.90 o 
   4  -4   8       52.91       76.68     13.68 o 
   5  -4   8        3.13        5.75      7.07 o 
   6  -4   8        0.82        1.89      9.24 o 
   7  -4   8       17.58       25.65      9.90 o 
   8  -4   8       16.31       19.24     10.75 o 
  -9  -3   8       27.05       26.60      8.11 o 
  -8  -3   8        4.24        0.85      6.79 o 
  -7  -3   8      192.72      188.45     16.51 o 
  -6  -3   8      256.63      248.63     17.45 o 
  -5  -3   8      149.11      133.56     12.17 o 
  -4  -3   8       13.57       12.29      3.94 o 
  -3  -3   8       32.53       23.81      4.63 o 
  -2  -3   8       42.41       38.12      4.94 o 
  -1  -3   8       35.39       25.65      4.05 o 
   0  -3   8        3.82        4.26      4.81 o 
   1  -3   8       36.60       36.00      5.42 o 
   2  -3   8      138.59      137.54     18.11 o 
   3  -3   8       66.74       75.17     11.32 o 
   4  -3   8       98.39       81.49     11.51 o 
   5  -3   8       96.36       77.62     11.79 o 
   6  -3   8       69.02       86.30     13.49 o 
   7  -3   8        6.12        1.79      6.70 o 
   8  -3   8        7.31        6.23      7.92 o 
   9  -3   8       49.51       60.55     12.64 o 
  10  -3   8        3.43        0.85      7.26 o 
 -11  -2   8        2.09       -1.60      7.26 o 
 -10  -2   8       90.64       83.19     11.51 o 
  -9  -2   8       59.30       61.02     10.94 o 
  -8  -2   8       81.68       78.95     10.94 o 
  -7  -2   8      159.26      132.99     12.17 o 
  -6  -2   8       88.92       65.74      8.39 o 
  -5  -2   8       96.43       94.04     10.38 o 
  -4  -2   8       11.44        7.25      3.54 o 
  -3  -2   8       69.20       57.19     12.26 o 
  -2  -2   8       16.86       13.98      3.96 o 
  -1  -2   8       45.57       40.64      4.48 o 
   0  -2   8      351.57      296.18     64.04 o 
   1  -2   8       86.41       87.41     11.13 o 
   2  -2   8      165.46      153.87     23.25 o 
   3  -2   8      116.02      108.62      9.05 o 
   4  -2   8       55.72       49.14      4.21 o 
   5  -2   8        4.27       -1.13      4.53 o 
   6  -2   8       80.42       68.00     11.13 o 
   7  -2   8       69.72       95.73     13.86 o 
   8  -2   8        9.91       13.96      9.05 o 
   9  -2   8       29.01       34.71      9.05 o 
  10  -2   8       19.68       14.24      7.45 o 
  11  -2   8        5.19        9.53     10.19 o 
 -12  -1   8       11.41       35.84      9.53 o 
 -11  -1   8        3.08        7.36      5.75 o 
 -10  -1   8       18.03       15.44      5.38 o 
  -9  -1   8      110.04      101.10      5.54 o 
  -8  -1   8      118.06      108.87      5.45 o 
  -7  -1   8      194.41      179.06     13.51 o 
  -6  -1   8       81.23       83.59      6.06 o 
  -5  -1   8       21.11       21.46      2.30 o 
  -4  -1   8        8.89       10.65      1.50 o 
  -3  -1   8       75.47       73.38      2.47 o 
  -2  -1   8      315.10      306.66     11.48 o 
  -1  -1   8      109.48      121.13     32.68 o 
   0  -1   8       50.86       64.72      5.02 o 
   1  -1   8      711.78      867.02     71.31 o 
   2  -1   8      167.91      152.20      8.58 o 
   3  -1   8       86.85       86.24      6.12 o 
   4  -1   8      108.84      143.14     19.15 o 
   5  -1   8       83.12      109.54      6.39 o 
   6  -1   8      120.72      155.34     13.68 o 
   7  -1   8       39.32       55.27      9.62 o 
   8  -1   8      108.93       97.53     11.60 o 
   9  -1   8        7.30       10.28      6.13 o 
  10  -1   8        9.20       17.73      8.21 o 
  11  -1   8        5.18        4.34      5.85 o 
 -14   0   8       23.69       24.65      6.74 o 
 -13   0   8        0.39        2.11      2.88 o 
 -12   0   8       14.87       19.21      4.12 o 
 -11   0   8       77.26       70.04     14.06 o 
 -10   0   8       67.15       62.35      7.14 o 
  -9   0   8       17.55       14.76      2.70 o 
  -8   0   8      114.02      109.03      9.71 o 
  -7   0   8       41.26       33.41      3.42 o 
  -6   0   8       11.21        8.68      2.14 o 
  -5   0   8        0.01       -0.51      1.61 o 
  -4   0   8       60.95       63.27      3.55 o 
  -3   0   8      375.54      375.96     13.96 o 
  -2   0   8      256.47      322.71     12.17 o 
  -1   0   8      423.81      538.62     65.46 o 
   0   0   8      269.22      236.70     16.65 o 
   1   0   8      292.06      285.11     32.73 o 
   2   0   8        7.38        8.43      2.83 o 
   3   0   8      139.93      127.06     11.41 o 
   4   0   8       26.37       23.54      6.60 o 
   5   0   8        0.18        3.12      3.06 o 
   6   0   8       65.69       71.88      5.77 o 
   7   0   8       57.83       48.86      4.96 o 
   8   0   8       26.19       20.37      5.47 o 
   9   0   8       18.28       11.60      6.60 o 
  10   0   8        0.28        2.64      5.66 o 
  11   0   8       16.53       18.77      6.23 o 
 -14   1   8        5.06        6.60      5.85 o 
 -13   1   8       31.81       29.65      5.16 o 
 -12   1   8       11.54       10.28      6.04 o 
 -11   1   8        3.02        5.48      3.11 o 
 -10   1   8       17.39       17.55      3.28 o 
  -9   1   8      110.88      127.49      6.51 o 
  -8   1   8      118.43      115.13      6.65 o 
  -7   1   8      195.58      212.43      7.22 o 
  -6   1   8       81.59       74.87      4.44 o 
  -5   1   8       21.85       23.85      2.86 o 
  -4   1   8        9.22        8.02      2.87 o 
  -3   1   8       73.33       78.76      6.98 o 
  -2   1   8      310.48      311.25     12.36 o 
  -1   1   8      112.18      135.37      6.37 o 
   0   1   8       51.26       59.04      5.94 o 
   1   1   8      709.00      720.51     41.41 o 
   2   1   8      167.76      166.66      6.23 o 
   3   1   8       86.95       80.39      9.57 o 
   4   1   8      106.76      103.71      6.56 o 
   5   1   8       82.91       61.90      5.71 o 
   6   1   8      122.28      112.65     17.87 o 
   7   1   8       39.12       38.41      4.81 o 
   8   1   8      108.51      118.68     11.08 o 
   9   1   8        7.49        8.66      3.34 o 
  10   1   8        8.95       14.53      6.32 o 
  11   1   8        4.97       10.94      6.51 o 
 -13   2   8        3.88        1.25      3.89 o 
 -12   2   8        7.77        7.52      3.92 o 
 -11   2   8        1.95        4.22      3.33 o 
 -10   2   8       92.25      105.79      9.76 o 
  -9   2   8       59.20       60.75      6.79 o 
  -8   2   8       82.04       82.86      7.32 o 
  -7   2   8      159.45      162.89      6.87 o 
  -6   2   8       89.53       92.40      5.35 o 
  -5   2   8       95.11       97.66      5.50 o 
  -4   2   8       10.01        8.21      3.30 o 
  -2   2   8       16.80       14.24      4.06 o 
  -1   2   8       46.63       45.74      5.94 o 
   0   2   8      358.02      338.04     14.81 o 
   1   2   8       84.05       90.50     10.56 o 
   2   2   8      165.83      164.65      9.29 o 
   3   2   8      114.40       99.93     10.80 o 
   4   2   8       56.33       47.92      8.35 o 
   5   2   8        4.29        4.39      2.40 o 
   6   2   8       78.34       62.14      7.88 o 
   7   2   8       68.89       58.07      5.01 o 
   8   2   8       10.00        8.07      2.91 o 
   9   2   8       29.19       27.39      4.16 o 
  10   2   8       19.91       23.15      4.78 o 
  11   2   8        5.43        3.21      5.94 o 
 -12   3   8        7.53       13.04      5.28 o 
 -11   3   8        7.08        2.36      4.75 o 
 -10   3   8        9.02        7.97      4.87 o 
  -9   3   8       27.67       23.08      5.61 o 
  -8   3   8        4.66        2.93      4.51 o 
  -7   3   8      192.87      184.93     28.91 o 
  -6   3   8      254.78      272.14     14.99 o 
  -5   3   8      146.35      159.92      7.12 o 
  -4   3   8       13.40       16.22      4.62 o 
  -3   3   8       31.48       38.58      5.66 o 
  -2   3   8       41.84       47.54      7.17 o 
  -1   3   8       34.87       35.94      6.79 o 
   0   3   8        3.94        8.21      5.66 o 
   1   3   8       38.27       39.61      7.17 o 
   2   3   8      138.45      127.05     11.13 o 
   3   3   8       65.67       64.33      9.53 o 
   4   3   8       97.59      111.67     11.79 o 
   5   3   8       95.53      103.09     11.22 o 
   6   3   8       69.28       65.27      9.71 o 
   7   3   8        6.16        6.38      3.48 o 
   8   3   8        7.32        8.08      3.96 o 
   9   3   8       50.08       47.48      7.12 o 
  10   3   8        3.56      109.22    151.00 o 
 -11   4   8        9.71       22.37      6.30 o 
 -10   4   8        4.41       17.89      9.24 o 
  -9   4   8        5.55        7.33      5.26 o 
  -8   4   8       30.53       29.74      6.00 o 
  -7   4   8      167.49      160.66     40.84 o 
  -6   4   8       19.02       15.17      5.30 o 
  -5   4   8       36.36       31.22      7.96 o 
  -4   4   8       71.32       71.97      8.02 o 
  -3   4   8      167.48      163.36     12.64 o 
  -2   4   8       45.29       43.67      7.64 o 
  -1   4   8       20.17       19.90      7.64 o 
   0   4   8      101.55      117.90     12.92 o 
   1   4   8      102.83      129.12     13.96 o 
   2   4   8       28.67       37.26      8.87 o 
   3   4   8       95.41       90.73     12.17 o 
   4   4   8       50.81       90.07     13.68 o 
   5   4   8        3.21        3.02      6.41 o 
   6   4   8        0.97        2.74      8.02 o 
   7   4   8       18.17       15.94      7.64 o 
   8   4   8       16.69       11.60      6.51 o 
  -8   5   8       14.41       15.03      6.23 o 
  -7   5   8        3.47        4.01      5.80 o 
  -6   5   8       36.55       41.17      8.03 o 
  -5   5   8        4.68        7.37      5.03 o 
  -4   5   8       10.10       12.92      9.53 o 
  -3   5   8        8.87       14.15      7.83 o 
  -2   5   8       69.55      106.49     13.68 o 
  -1   5   8       84.30      107.90     15.94 o 
   0   5   8        0.15        0.19      8.30 o 
   1   5   8       68.19       84.70     14.71 o 
   2   5   8       51.98       55.46     13.20 o 
   3   5   8        0.90       -3.49      9.24 o 
   4   5   8        6.06        3.11      8.02 o 
   5   5   8       12.21       30.56     10.85 o 
   6   5   8        3.05        6.04      8.49 o 
  -4   6   8       13.39       24.15      9.62 o 
  -1   6   8        4.24        7.83     12.54 o 
   0   6   8       16.89       27.45     13.39 o 
   1   6   8        0.15       -1.51      8.21 o 
   2   6   8        8.00       15.85     10.94 o 
  -2  -6   9        4.97       14.34     10.28 o 
  -1  -6   9       13.07        5.94      9.53 o 
  -4  -5   9       36.32       33.77      9.71 o 
  -3  -5   9       33.68       17.17      7.83 o 
  -2  -5   9       67.64       60.46     12.54 o 
  -1  -5   9       13.26        6.89      8.30 o 
   0  -5   9       40.57       33.86      9.05 o 
   1  -5   9       41.01       42.82     11.22 o 
   2  -5   9        3.25        6.79      7.26 o 
   3  -5   9        5.72        3.21      7.07 o 
   4  -5   9        9.96       26.32     10.56 o 
   5  -5   9        1.06       -8.39      9.34 o 
  -7  -4   9       34.52       34.62      9.90 o 
  -6  -4   9       40.62       37.54      9.34 o 
  -5  -4   9        6.97        4.90      5.28 o 
  -4  -4   9       16.46       15.89     10.47 o 
  -3  -4   9        8.85        6.14      4.43 o 
  -2  -4   9       18.99       15.55      4.93 o 
  -1  -4   9      100.52       85.36     10.00 o 
   0  -4   9       63.89       51.40      8.11 o 
   1  -4   9        4.90        7.36      8.21 o 
   2  -4   9      101.20       96.21     13.11 o 
   3  -4   9       80.26       61.21     11.04 o 
   4  -4   9        1.42       -0.19      6.13 o 
   5  -4   9        4.88        4.24      6.60 o 
   6  -4   9       17.36       30.18     10.56 o 
   7  -4   9       11.25       14.34      9.05 o 
   8  -4   9        0.19        1.23      7.36 o 
 -10  -3   9       33.12       36.50      9.43 o 
  -9  -3   9       60.33       51.12     10.47 o 
  -8  -3   9       18.49       23.01      8.87 o 
  -7  -3   9      151.68      155.63     15.47 o 
  -6  -3   9       99.51       70.36     10.09 o 
  -5  -3   9       80.69       58.57      8.58 o 
  -4  -3   9       22.79       16.95      4.77 o 
  -3  -3   9       25.32       21.46      4.19 o 
  -2  -3   9       67.81       51.69      9.53 o 
  -1  -3   9       40.71       36.04      5.14 o 
   0  -3   9       61.16       53.86      6.51 o 
   1  -3   9      223.85      195.14     28.44 o 
   2  -3   9       23.65       20.18      4.53 o 
   3  -3   9       30.03       25.65      9.05 o 
   4  -3   9       94.05       98.75     12.26 o 
   5  -3   9       73.00      102.15     14.53 o 
   6  -3   9       14.31       17.83      7.36 o 
   7  -3   9       13.15       10.66      7.55 o 
   8  -3   9        0.46        5.56     10.19 o 
   9  -3   9        6.06        3.11      8.21 o 
 -12  -2   9       35.58       35.37      9.53 o 
 -11  -2   9        4.89        3.11      7.45 o 
 -10  -2   9       10.12       10.28      6.60 o 
  -9  -2   9        7.53        1.79      5.38 o 
  -8  -2   9       21.33       17.54      7.45 o 
  -7  -2   9       72.87       69.14      9.43 o 
  -6  -2   9       73.04       65.36      9.05 o 
  -5  -2   9       38.59       34.52      7.83 o 
  -4  -2   9       24.99       25.07      4.76 o 
  -3  -2   9       57.23       55.20      5.80 o 
  -2  -2   9       40.29       45.71      5.11 o 
  -1  -2   9       63.23       62.49      7.69 o 
   0  -2   9       33.62       31.56      5.19 o 
   1  -2   9       27.04       28.96      6.13 o 
   2  -2   9      128.79      143.13      7.41 o 
   3  -2   9      142.16      124.80      6.89 o 
   4  -2   9        8.07        3.99      2.31 o 
   6  -2   9      102.34      106.86     12.83 o 
   7  -2   9        6.04        4.62      8.58 o 
   8  -2   9        9.55       17.64      8.02 o 
   9  -2   9       31.53       49.23     12.26 o 
  10  -2   9       23.60       56.12     12.92 o 
 -13  -1   9       19.27       35.75     11.04 o 
 -12  -1   9        1.06       -1.04      6.89 o 
 -11  -1   9       27.73       35.09      9.53 o 
 -10  -1   9       50.22       56.87      9.34 o 
  -9  -1   9       15.38       17.64      7.26 o 
  -8  -1   9       63.77       53.57      8.58 o 
  -7  -1   9      179.24      186.19     14.05 o 
  -6  -1   9       68.06       40.69     21.36 o 
  -5  -1   9       31.18       32.80      4.06 o 
  -4  -1   9       68.29       71.17     12.75 o 
  -3  -1   9      214.36      246.98      7.19 o 
  -2  -1   9      338.43      343.51     10.97 o 
  -1  -1   9        2.06        5.33      3.19 o 
   0  -1   9      110.21      116.11     11.46 o 
   1  -1   9      115.16      127.36     19.52 o 
   2  -1   9      167.69      203.92      8.25 o 
   3  -1   9        1.34       -0.31      3.06 o 
   4  -1   9      130.12      173.01     12.21 o 
   5  -1   9       73.61       89.44      6.37 o 
   6  -1   9       11.45       23.49      7.64 o 
   8  -1   9       21.81       32.63      8.96 o 
   9  -1   9       14.66       21.60      8.77 o 
  10  -1   9        4.01        0.66      5.38 o 
  11  -1   9        2.30       -0.28      7.55 o 
 -12   0   9        5.99        5.38      5.28 o 
 -11   0   9        3.39        3.08      2.55 o 
 -10   0   9        0.05        1.35      2.52 o 
  -9   0   9      123.23      111.16     10.84 o 
  -8   0   9       13.34       17.44      2.82 o 
  -7   0   9        2.11        4.57      2.26 o 
  -6   0   9        3.01        1.89      1.85 o 
  -5   0   9      285.29      278.25      7.03 o 
  -4   0   9       90.99       94.74      4.43 o 
  -3   0   9        0.07       -2.18      2.55 o 
  -2   0   9      253.83      314.91      9.38 o 
  -1   0   9      426.53      488.46     11.75 o 
   0   0   9        1.73        1.61      2.47 o 
   1   0   9       55.25       62.21      4.60 o 
   2   0   9       30.41       26.92      7.59 o 
   3   0   9      120.17      118.85     52.44 o 
   4   0   9      126.47      116.62     33.62 o 
   5   0   9      256.93      242.76     41.22 o 
   6   0   9      105.68       99.00     20.14 o 
   7   0   9        9.75       11.67      3.95 o 
   8   0   9        2.32       -2.36      5.00 o 
   9   0   9       10.82       13.86      5.56 o 
  10   0   9        1.23        2.74      4.62 o 
  11   0   9       10.21       13.77      6.23 o 
 -13   1   9       19.29       14.86      4.19 o 
 -12   1   9        1.02       -2.68      3.30 o 
 -11   1   9       27.65       27.83      4.53 o 
 -10   1   9       49.48       49.41      4.55 o 
  -9   1   9       15.98       20.11      3.55 o 
  -8   1   9       64.18       62.25      4.64 o 
  -7   1   9      181.35      175.82      6.73 o 
  -6   1   9       70.75       62.65      4.22 o 
  -5   1   9       32.09       28.10      3.41 o 
  -4   1   9       68.90       63.38      6.41 o 
  -3   1   9      214.70      271.17     13.20 o 
  -2   1   9      339.51      307.57     12.45 o 
  -1   1   9        2.04        3.27      2.08 o 
   0   1   9      110.37      107.38      5.07 o 
   1   1   9      120.64      108.99      5.66 o 
   2   1   9      166.23      175.39      6.62 o 
   3   1   9        1.20       -2.91      2.27 o 
   4   1   9      131.02      118.93      6.18 o 
   5   1   9       75.07       70.72      5.40 o 
   6   1   9       11.47       10.38      3.50 o 
   7   1   9       98.15       88.75      7.12 o 
   8   1   9       21.25       23.88      4.50 o 
   9   1   9       14.27       20.37      6.51 o 
  10   1   9        3.86        2.26      4.06 o 
  11   1   9        2.35        5.38      5.09 o 
 -13   2   9        2.02        2.96      4.48 o 
 -12   2   9       35.36       36.57      5.50 o 
 -11   2   9        5.26        5.05      3.99 o 
 -10   2   9       10.21        7.16      3.66 o 
  -9   2   9        8.03        8.03      4.67 o 
  -8   2   9       20.45       15.88      3.34 o 
  -7   2   9       71.23       56.92      7.41 o 
  -6   2   9       73.03       75.66      5.13 o 
  -5   2   9       38.36       34.45      3.96 o 
  -4   2   9       26.81       18.20      3.77 o 
  -3   2   9       56.87       53.67      5.66 o 
  -2   2   9       38.79       40.56      6.04 o 
  -1   2   9       63.71       47.91      6.13 o 
   0   2   9       35.12       31.60      5.75 o 
   1   2   9       27.14       21.69      5.00 o 
   2   2   9      125.42      111.86      9.53 o 
   3   2   9      143.62      145.06     10.75 o 
   4   2   9        7.89        7.12      2.70 o 
   5   2   9      143.23      141.12      7.13 o 
   6   2   9      102.73       95.87      9.43 o 
   7   2   9        5.67        3.07      2.67 o 
   8   2   9        9.58       10.89      3.60 o 
   9   2   9       31.23       30.02      4.70 o 
  10   2   9       24.10       21.88     10.00 o 
 -12   3   9        9.52       11.65      6.09 o 
 -11   3   9       15.76       16.02      6.07 o 
 -10   3   9       33.66       33.48      6.65 o 
  -9   3   9       60.85       49.86      9.95 o 
  -8   3   9       18.40       20.50      5.19 o 
  -7   3   9      150.83      156.40      7.50 o 
  -6   3   9       99.55      102.04      8.40 o 
  -5   3   9       79.93       59.32      7.14 o 
  -4   3   9       22.42       17.73      5.09 o 
  -3   3   9       26.21       26.69      4.81 o 
  -2   3   9       67.59       61.40      7.17 o 
  -1   3   9       40.79       48.39      7.64 o 
   0   3   9       59.93       82.15      9.62 o 
   1   3   9      221.86      205.71     13.58 o 
   2   3   9       23.35       35.28      7.36 o 
   3   3   9       30.49       34.33      7.26 o 
   4   3   9       94.14       95.17     10.38 o 
   5   3   9       71.87       58.29      9.53 o 
   6   3   9       14.32       14.90      6.60 o 
   7   3   9       13.65       10.00      5.28 o 
   8   3   9        0.46        2.17      5.19 o 
   9   3   9        6.31        6.32      5.38 o 
 -10   4   9        9.96       -0.33      5.33 o 
  -9   4   9       24.97       27.65      6.64 o 
  -8   4   9       79.75       85.13     13.35 o 
  -7   4   9       35.38       41.04      7.64 o 
  -6   4   9       40.67       37.88      7.59 o 
  -5   4   9        7.26        6.12      3.21 o 
  -4   4   9       15.56       13.11      5.09 o 
  -3   4   9        8.89        7.36      4.62 o 
  -2   4   9       19.54       22.45      6.41 o 
  -1   4   9      100.51      119.22     11.98 o 
   0   4   9       63.56       79.32     11.70 o 
   1   4   9        5.01        2.36      7.45 o 
   2   4   9      102.03      111.01     12.83 o 
   3   4   9       79.78       69.42     10.85 o 
   4   4   9        1.37        2.08      8.30 o 
   5   4   9        4.62       14.62      6.70 o 
   6   4   9       17.31       18.77      8.68 o 
   7   4   9       11.33        9.05      6.32 o 
   8   4   9        0.17       -3.87      5.28 o 
  -8   5   9        0.50        0.88      5.34 o 
  -7   5   9       32.23       44.49      8.87 o 
  -6   5   9       32.96       39.28      8.27 o 
  -5   5   9        8.06        1.91      5.66 o 
  -3   5   9       34.31       48.76      9.34 o 
  -2   5   9       67.42       78.47     12.92 o 
  -1   5   9       13.24       18.68      7.64 o 
   0   5   9       40.77       56.31     11.51 o 
   1   5   9       41.41       55.74     13.30 o 
   2   5   9        3.29        4.06      7.07 o 
   3   5   9        5.47        5.85      7.64 o 
   4   5   9        9.54        8.39     10.47 o 
   5   5   9        1.08        4.43     10.38 o 
  -1   6   9       12.84       40.09     11.60 o 
  -4  -5  10       21.83       20.37     10.66 o 
  -3  -5  10        2.62        2.92      6.41 o 
  -2  -5  10       23.38       24.71      9.90 o 
  -1  -5  10        7.31        0.57      7.83 o 
   0  -5  10       43.21       34.62      9.24 o 
   1  -5  10        3.65       -2.45      8.30 o 
   2  -5  10        2.18        1.13      9.24 o 
   3  -5  10       16.65       29.43     11.22 o 
   4  -5  10        9.15       17.73      9.81 o 
  -8  -4  10       11.43       13.02      7.17 o 
  -7  -4  10        3.24        4.62      5.75 o 
  -6  -4  10       56.78       34.43      8.21 o 
  -5  -4  10       49.60       40.57      6.69 o 
  -4  -4  10       71.54       73.21      9.29 o 
  -3  -4  10       54.15       52.84      6.83 o 
  -2  -4  10      124.26       97.97      8.41 o 
  -1  -4  10       96.52       82.53      7.56 o 
   0  -4  10       36.37       34.25      8.02 o 
   1  -4  10       35.79       24.71      8.30 o 
   2  -4  10       58.05       38.77      8.58 o 
   3  -4  10       12.85       14.90      7.55 o 
   4  -4  10        9.49       16.69      8.02 o 
   5  -4  10       16.48       18.01      8.39 o 
   6  -4  10       12.75       12.17      7.83 o 
   7  -4  10        1.34        6.70      9.15 o 
 -11  -3  10        7.50        9.62      9.90 o 
 -10  -3  10       11.23        6.98      8.58 o 
  -9  -3  10        5.07        8.39      8.68 o 
  -8  -3  10        1.04        4.90      7.45 o 
  -7  -3  10        3.58       -0.75      5.00 o 
  -6  -3  10       10.07        7.55      5.38 o 
  -5  -3  10       15.33       13.33      5.30 o 
  -4  -3  10       11.48       16.39     10.56 o 
  -3  -3  10       95.13       93.92      8.13 o 
  -2  -3  10       64.01       62.21      6.82 o 
  -1  -3  10       24.42       17.43      4.37 o 
   0  -3  10      265.67      222.74     14.38 o 
   1  -3  10       40.54       33.40      9.10 o 
   2  -3  10       30.82       34.42      4.88 o 
   4  -3  10       50.84       61.78     11.41 o 
   5  -3  10       27.91       31.03      9.15 o 
   6  -3  10       39.72       40.09     10.09 o 
   7  -3  10        7.93        5.85      7.83 o 
   8  -3  10        0.46       -5.94      9.62 o 
 -12  -2  10       21.42       30.75     11.04 o 
 -11  -2  10        7.79        5.19      8.39 o 
 -10  -2  10        2.74       -0.47      5.66 o 
  -9  -2  10       10.54       20.28      8.77 o 
  -7  -2  10       29.58       24.24      6.70 o 
  -6  -2  10      104.47      115.26     12.73 o 
  -5  -2  10      335.72      366.15     19.43 o 
  -4  -2  10       67.38       65.79      6.75 o 
  -3  -2  10       82.91       68.88      6.16 o 
  -2  -2  10       77.45       95.74      7.10 o 
  -1  -2  10       48.51       65.00     17.68 o 
   0  -2  10       24.45       21.98      4.17 o 
   1  -2  10      254.93      283.05     10.79 o 
   2  -2  10      136.58      160.56      8.29 o 
   3  -2  10       15.65       15.30      3.93 o 
   4  -2  10       56.19       53.38      9.81 o 
   5  -2  10      112.76      149.50     15.37 o 
   6  -2  10       21.27       30.94      9.43 o 
   7  -2  10        7.80        7.64      6.79 o 
   8  -2  10       40.64       41.12     10.56 o 
   9  -2  10       16.45       27.64     11.60 o 
 -13  -1  10        2.66        9.43      9.05 o 
 -12  -1  10       11.40       10.28      7.26 o 
 -11  -1  10       29.17       37.82      9.62 o 
 -10  -1  10       14.17        9.05      6.98 o 
  -9  -1  10       30.50       26.32      7.45 o 
  -8  -1  10        5.11        8.02      6.51 o 
  -7  -1  10      113.65      116.96     11.32 o 
  -6  -1  10      325.39      365.58     19.34 o 
  -5  -1  10       70.58       75.55      8.87 o 
  -4  -1  10      132.59      144.62     22.45 o 
  -3  -1  10      182.18      195.04     17.02 o 
  -2  -1  10       92.56       99.30      6.59 o 
  -1  -1  10       46.41       49.27      4.87 o 
   0  -1  10       80.50       79.79      6.04 o 
   1  -1  10       61.34       55.38      4.99 o 
   2  -1  10       40.34       41.81      4.83 o 
   3  -1  10      337.49      354.18     98.37 o 
   4  -1  10      139.33      160.12     14.90 o 
   5  -1  10       15.04       13.99      4.15 o 
   6  -1  10      131.96      156.10     13.86 o 
   7  -1  10       21.16       26.79      6.70 o 
   8  -1  10        3.56        7.45      7.36 o 
   9  -1  10        0.09       -6.60      6.79 o 
  10  -1  10        7.38       11.60      8.49 o 
 -12   0  10        0.33        8.11      5.47 o 
 -11   0  10       23.40       32.63      8.68 o 
 -10   0  10      133.00      152.46      9.13 o 
  -9   0  10       57.70       66.94      6.32 o 
  -8   0  10       67.96       61.03     13.03 o 
  -7   0  10      112.89      125.91      5.66 o 
  -6   0  10       94.53       87.15      5.20 o 
  -5   0  10      338.48      348.04      8.24 o 
  -4   0  10       15.10       14.82      2.65 o 
  -3   0  10      161.55      195.23     15.14 o 
  -2   0  10      394.88      485.53     12.42 o 
  -1   0  10      356.79      389.85     19.10 o 
   0   0  10       83.10      113.36     21.08 o 
   1   0  10       69.55       77.93      5.29 o 
   2   0  10      150.25      185.20     17.83 o 
   3   0  10      747.31      863.83    110.49 o 
   4   0  10       89.89       78.81      5.73 o 
   5   0  10      128.47      144.30      8.16 o 
   6   0  10        1.60        0.51      2.67 o 
   7   0  10        1.20        7.95      5.80 o 
   8   0  10        3.91        5.28      4.53 o 
   9   0  10        4.79        3.96      5.85 o 
  10   0  10       14.68       16.69      5.85 o 
 -13   1  10        2.57        0.73      3.55 o 
 -12   1  10       11.45        8.03      3.23 o 
 -11   1  10       29.48       30.18      4.94 o 
 -10   1  10       13.68       11.40      3.52 o 
  -9   1  10       30.56       28.15      3.99 o 
  -8   1  10        5.04        4.11      2.87 o 
  -7   1  10      117.17      115.63      7.07 o 
  -6   1  10      326.76      356.43     19.43 o 
  -5   1  10       72.07       71.30      4.82 o 
  -4   1  10      132.67      125.44      9.43 o 
  -3   1  10      183.17      234.01     13.20 o 
  -2   1  10       92.50       98.56      8.21 o 
  -1   1  10       45.36       50.46      5.94 o 
   0   1  10       82.16       69.51      6.98 o 
   1   1  10       62.31       72.80     11.60 o 
   2   1  10       39.31       36.45      7.22 o 
   3   1  10      337.18      362.63     10.40 o 
   4   1  10      141.89      136.13      6.86 o 
   5   1  10       15.11       15.27      3.58 o 
   6   1  10      130.51      125.93      7.27 o 
   7   1  10       20.16       22.65      4.20 o 
   8   1  10        3.31        5.41      3.56 o 
   9   1  10        0.08        3.68      5.28 o 
  10   1  10        7.35        0.47      5.75 o 
 -12   2  10       21.37       17.62      4.60 o 
 -11   2  10        7.87        4.33      4.26 o 
 -10   2  10        2.88        0.21      3.38 o 
  -9   2  10       11.36        9.82      3.46 o 
  -8   2  10       26.89       25.82      3.68 o 
  -7   2  10       29.96       27.59      3.61 o 
  -6   2  10      106.59      110.30      6.15 o 
  -5   2  10      341.15      380.18     14.13 o 
  -4   2  10       67.25       67.72      7.17 o 
  -3   2  10       83.83       71.78      6.79 o 
  -2   2  10       75.20       89.32      7.83 o 
  -1   2  10       46.54       44.52      6.32 o 
   0   2  10       24.68       20.94      5.28 o 
   1   2  10      251.04      249.19     14.24 o 
   2   2  10      137.86      119.31     10.19 o 
   3   2  10       15.82       10.47      4.62 o 
   4   2  10       56.50       41.22      6.51 o 
   5   2  10      113.26       96.77     10.28 o 
   6   2  10       20.86       29.33      7.07 o 
   7   2  10        7.75        5.38      5.38 o 
   8   2  10       39.32       26.43      4.14 o 
   9   2  10       16.36       18.77      4.08 o 
 -11   3  10        7.48        4.05      4.27 o 
 -10   3  10       11.61        7.65      4.55 o 
  -9   3  10        5.02        9.95      4.36 o 
  -8   3  10        1.28       -1.98      4.57 o 
  -7   3  10        4.15        7.33      3.91 o 
  -6   3  10        9.86        4.30      2.94 o 
  -5   3  10       15.56       14.53      3.61 o 
  -4   3  10       12.26        9.81      3.49 o 
  -3   3  10       94.00       80.45      8.39 o 
  -2   3  10       63.85       50.84      6.32 o 
  -1   3  10       23.47       23.86      6.79 o 
   0   3  10      261.47      290.22     16.22 o 
   1   3  10       41.02       36.12      6.79 o 
   2   3  10       30.46       31.69      6.70 o 
   3   3  10       54.98       50.37      8.21 o 
   4   3  10       50.74       56.87      9.15 o 
   5   3  10       27.80       27.54      6.98 o 
   6   3  10       40.07       35.18      7.64 o 
   7   3  10        7.70        3.49      4.06 o 
   8   3  10        0.53       -2.36      2.92 o 
 -10   4  10       14.49       10.53      5.02 o 
  -9   4  10       38.89       37.27      6.90 o 
  -8   4  10       11.74       17.25      6.04 o 
  -7   4  10        3.31       -1.64      5.80 o 
  -6   4  10       56.79       51.74      7.49 o 
  -5   4  10       48.51       49.47      7.17 o 
  -4   4  10       70.91       58.86      8.30 o 
  -3   4  10       55.29       49.42      7.92 o 
  -2   4  10      123.33      165.25     14.24 o 
  -1   4  10       95.92      110.26     12.45 o 
   0   4  10       36.09       32.92      7.64 o 
   1   4  10       34.98       36.97      9.24 o 
   2   4  10       58.33       69.14     10.94 o 
   3   4  10       12.93       15.37      7.45 o 
   4   4  10        9.45       14.81      8.58 o 
   5   4  10       16.25       11.98      6.41 o 
   6   4  10       12.47       14.34      7.83 o 
   7   4  10        1.36        5.66      5.19 o 
  -7   5  10       13.93       22.73      7.80 o 
  -6   5  10        5.95        7.20      6.57 o 
  -5   5  10       22.80       24.69      7.91 o 
  -4   5  10       22.82       23.11      6.70 o 
  -3   5  10        2.37        3.87      5.19 o 
  -2   5  10       23.36       22.54      7.64 o 
  -1   5  10        7.02       12.26      8.87 o 
   0   5  10       42.84       50.46     11.79 o 
   1   5  10        3.76        7.45     10.28 o 
   2   5  10        2.10        1.04     10.38 o 
   3   5  10       16.39        9.34      8.68 o 
   4   5  10        9.29       18.30     10.94 o 
  -4  -5  11        1.86        3.06      4.86 o 
  -3  -5  11        4.96        7.70      5.04 o 
  -2  -5  11       10.38       11.10      4.89 o 
  -1  -5  11       29.32       19.90      9.53 o 
   0  -5  11       19.26       13.02      7.26 o 
   1  -5  11       10.15        6.89      7.55 o 
   2  -5  11       20.27       20.56      9.24 o 
   3  -5  11       17.99       31.79     11.88 o 
  -9  -4  11        7.69       10.47      7.45 o 
  -8  -4  11        4.98       10.00      6.79 o 
  -7  -4  11       28.67       29.24      9.62 o 
  -6  -4  11       71.30       53.67     11.13 o 
  -5  -4  11       17.57       26.16     14.24 o 
  -4  -4  11       37.81       51.75      9.57 o 
  -3  -4  11       42.83       35.29      6.10 o 
  -2  -4  11      116.50      110.91      8.74 o 
  -1  -4  11       62.57       59.47      6.72 o 
   0  -4  11       34.40       25.78      5.05 o 
   1  -4  11       40.31       70.27     13.11 o 
   2  -4  11       23.24       19.81      7.36 o 
   3  -4  11        3.82        0.85      5.85 o 
   4  -4  11       27.28       33.77     11.32 o 
   5  -4  11       11.18        3.58      7.17 o 
 -11  -3  11       16.78       13.30      8.02 o 
 -10  -3  11        4.00       -2.55      5.94 o 
  -9  -3  11       30.33       38.29      9.62 o 
  -8  -3  11       36.70       23.39      9.62 o 
  -7  -3  11        1.04       -0.66      7.17 o 
  -6  -3  11       25.13       28.39      7.64 o 
  -5  -3  11      105.06      107.96     19.57 o 
  -4  -3  11      222.38      212.95     19.90 o 
  -3  -3  11       95.88       87.75      8.18 o 
  -2  -3  11       31.57       23.95      5.03 o 
  -1  -3  11       88.94       93.43      7.63 o 
   0  -3  11       30.19       28.30      5.25 o 
   1  -3  11       49.32       37.60      5.10 o 
   2  -3  11       37.20       28.67      7.73 o 
   3  -3  11       35.45       39.05      8.77 o 
   4  -3  11        0.51        1.79      5.47 o 
   5  -3  11       32.61       42.25     11.22 o 
   6  -3  11       45.43       51.12     11.32 o 
   7  -3  11        3.80        4.62      8.77 o 
   8  -3  11        0.43        4.53      7.64 o 
 -12  -2  11        1.23        6.51      6.70 o 
 -11  -2  11        6.09        8.68      7.55 o 
 -10  -2  11        8.57       10.28      8.30 o 
  -9  -2  11        4.49       -2.08      5.56 o 
  -8  -2  11       16.76       18.49      8.58 o 
  -7  -2  11        0.70        1.13      5.19 o 
  -6  -2  11      207.84      220.23     16.98 o 
  -5  -2  11      267.60      268.05     17.07 o 
  -4  -2  11       29.76       26.50      5.75 o 
  -3  -2  11      115.93      123.92      8.97 o 
  -2  -2  11       84.96       88.58      7.39 o 
  -1  -2  11       21.26       19.77      5.00 o 
   0  -2  11      126.19      133.33     10.00 o 
   1  -2  11      306.77      278.78     34.43 o 
   2  -2  11      138.37      147.91     21.93 o 
   3  -2  11       46.56       50.51      9.10 o 
   4  -2  11       41.46       44.52      9.62 o 
   5  -2  11       26.08       34.05      7.73 o 
   6  -2  11        4.76        6.23      5.94 o 
   7  -2  11        8.33       14.81      8.58 o 
   8  -2  11        4.57       11.41      9.43 o 
   9  -2  11        1.67        8.68      7.73 o 
 -13  -1  11        6.00        4.72      9.34 o 
 -12  -1  11       20.33       20.75      9.81 o 
 -11  -1  11        8.88       10.66      6.60 o 
 -10  -1  11       22.57       10.75      6.13 o 
  -9  -1  11        4.20       -0.94      6.70 o 
  -8  -1  11        3.76       14.24      7.45 o 
  -7  -1  11      133.33      135.91     12.36 o 
  -6  -1  11      287.36      290.22     17.92 o 
  -5  -1  11      271.65      302.10     17.45 o 
  -4  -1  11       80.48      101.19      7.83 o 
  -3  -1  11       38.08       44.42      5.54 o 
  -2  -1  11      195.13      190.90     17.26 o 
  -1  -1  11      237.28      296.43     22.40 o 
   0  -1  11       15.02       10.52      5.85 o 
   1  -1  11      102.47      108.00      6.89 o 
   2  -1  11      330.25      391.46     12.84 o 
   3  -1  11      138.56      150.47     46.22 o 
   4  -1  11       15.83       20.06      4.66 o 
   5  -1  11       40.94       45.90      5.91 o 
   6  -1  11        8.66        7.26      6.98 o 
   7  -1  11       13.36       18.86      7.17 o 
   8  -1  11        0.08       -3.11      6.32 o 
   9  -1  11       13.20       23.30      8.58 o 
 -12   0  11        0.02        2.55      6.70 o 
 -11   0  11        9.09        8.58      7.45 o 
 -10   0  11        8.30        1.23      6.13 o 
  -9   0  11        2.62        8.39      4.81 o 
  -8   0  11      104.85      109.69     11.41 o 
  -7   0  11        0.12        3.48      3.03 o 
  -6   0  11      109.14      123.77      7.24 o 
  -5   0  11      153.85      154.83      7.79 o 
  -4   0  11      237.54      241.43      9.43 o 
  -3   0  11      830.93      976.01     26.98 o 
  -2   0  11      207.20      237.47     19.90 o 
  -1   0  11        0.33        1.82      2.77 o 
   0   0  11      284.85      360.69     35.94 o 
   1   0  11      119.72      138.47     13.58 o 
   2   0  11       30.65       41.76      4.66 o 
   3   0  11       48.67       55.88      5.37 o 
   4   0  11       39.39       31.93      5.75 o 
   5   0  11       39.65       37.38      4.55 o 
   6   0  11        0.07        2.65      3.56 o 
   7   0  11        8.05        3.11      4.34 o 
   8   0  11       10.63       18.01      6.79 o 
   9   0  11       12.46       21.03      7.45 o 
  10   0  11        1.65        5.66      6.79 o 
 -12   1  11       20.27       27.73      7.45 o 
 -11   1  11        9.39        9.05      5.85 o 
 -10   1  11       22.52       24.73      4.14 o 
  -9   1  11        3.85        1.70      2.76 o 
  -8   1  11        3.34        3.16      2.51 o 
  -7   1  11      134.63      134.78      6.74 o 
  -6   1  11      289.36      279.06     10.48 o 
  -5   1  11      273.14      280.10      8.81 o 
  -4   1  11       77.99       74.32      8.30 o 
  -3   1  11       37.85       57.91      8.21 o 
  -2   1  11      194.64      197.98     12.26 o 
  -1   1  11      235.43      241.17     12.64 o 
   0   1  11       14.70       10.94      4.62 o 
   1   1  11      101.30       89.23      8.30 o 
   3   1  11      142.15      129.69      9.71 o 
   4   1  11       15.68       15.00      4.34 o 
   5   1  11       40.04       37.91      5.05 o 
   6   1  11        8.39        7.73      3.02 o 
   7   1  11       13.61       15.75      3.69 o 
   8   1  11        0.09        0.69      3.33 o 
   9   1  11       13.05       10.00      5.75 o 
 -12   2  11        1.19        0.37      3.30 o 
 -11   2  11        6.16        5.05      3.93 o 
 -10   2  11        8.24        5.25      4.40 o 
  -9   2  11        4.70        4.28      2.70 o 
  -8   2  11       16.75       11.15      2.79 o 
  -7   2  11        0.54       -0.80      2.38 o 
  -6   2  11      207.97      199.76     15.80 o 
  -5   2  11      266.71      277.90     14.95 o 
  -4   2  11       29.91       28.11      5.38 o 
  -3   2  11      112.21       84.79      7.45 o 
  -2   2  11       82.42       67.63      7.45 o 
  -1   2  11       21.49       20.47      5.00 o 
   0   2  11      123.49      107.62      9.15 o 
   1   2  11      308.60      241.46     13.20 o 
   2   2  11      139.73      154.02     12.36 o 
   3   2  11       46.79       40.93      6.70 o 
   4   2  11       42.55       36.97      6.70 o 
   5   2  11       26.53       23.20      6.32 o 
   6   2  11        4.78        7.45      5.09 o 
   7   2  11        8.03        7.83      4.81 o 
   8   2  11        4.30        1.23      4.24 o 
   9   2  11        1.56        2.64      4.62 o 
 -11   3  11       16.81       20.11      6.23 o 
 -10   3  11        4.03        2.55      5.06 o 
  -9   3  11       30.31       28.35      5.88 o 
  -8   3  11       36.74       38.28      6.58 o 
  -7   3  11        0.98        0.40      3.11 o 
  -6   3  11       25.07       23.96      5.11 o 
  -5   3  11      104.68       98.66      7.17 o 
  -4   3  11      220.41      172.98     11.04 o 
  -3   3  11       95.42       85.26      8.30 o 
  -2   3  11       30.58       32.92      6.23 o 
  -1   3  11       85.94       64.51      7.36 o 
   1   3  11       48.90       51.69      8.68 o 
   2   3  11       36.46       31.69      6.79 o 
   3   3  11       36.63       36.88      7.17 o 
   4   3  11        0.53        6.70      4.62 o 
   5   3  11       33.24       18.30      5.66 o 
   6   3  11       45.40       35.46      7.26 o 
   7   3  11        3.75        1.98      4.15 o 
   8   3  11        0.45       -0.75      3.58 o 
  -9   4  11        7.82       11.23      5.37 o 
  -8   4  11        4.96        1.74      4.14 o 
  -7   4  11       28.84       26.05      7.23 o 
  -6   4  11       71.50       72.35      6.05 o 
  -5   4  11       17.41       14.05      3.80 o 
  -4   4  11       38.67       34.80      6.32 o 
  -3   4  11       42.72       42.63      7.64 o 
  -2   4  11      115.68      143.65     12.64 o 
  -1   4  11       62.40       64.23     10.66 o 
   0   4  11       33.28       39.90      9.15 o 
   1   4  11       39.95       43.10      8.77 o 
   2   4  11       23.34       26.79      8.77 o 
   3   4  11        3.72       -1.51      7.73 o 
   4   4  11       27.37       30.94      8.58 o 
   5   4  11       11.15       11.79      6.89 o 
   6   4  11        1.67       -1.32      4.90 o 
  -6   5  11       11.63       10.48      6.04 o 
  -5   5  11       19.03       16.83      6.05 o 
  -4   5  11        2.09        3.77      5.00 o 
  -3   5  11        5.01        8.87      6.79 o 
  -2   5  11       10.22        4.34      5.85 o 
   0   5  11       19.38       37.92     11.79 o 
   1   5  11        9.95       24.15      9.15 o 
   2   5  11       20.27       24.81      8.77 o 
   3   5  11       18.30       12.45     11.22 o 
  -4  -5  12        0.01        1.32      9.15 o 
  -3  -5  12       34.51       22.92      6.07 o 
  -2  -5  12       26.53       19.85      8.72 o 
  -1  -5  12       15.11        6.23      6.60 o 
   0  -5  12       11.64       16.79      9.34 o 
   1  -5  12        8.08       21.88     10.56 o 
  -8  -4  12       23.18       12.54      7.17 o 
  -7  -4  12        8.98        2.45      7.92 o 
  -6  -4  12        3.64        1.51      6.89 o 
  -5  -4  12        0.80       -1.45      4.06 o 
  -4  -4  12       30.89       25.48      9.05 o 
  -3  -4  12       40.21       33.67      7.92 o 
  -2  -4  12       11.53        7.79      3.80 o 
  -1  -4  12       24.73       22.34     10.89 o 
   0  -4  12       26.20       23.77      8.11 o 
   1  -4  12       17.66        7.73      6.98 o 
   2  -4  12        1.32        3.68      6.51 o 
   3  -4  12        5.86        7.26      6.04 o 
   4  -4  12       30.99       34.33     11.51 o 
   5  -4  12        0.83        2.83      9.53 o 
 -10  -3  12        9.64       22.64      9.43 o 
  -9  -3  12       27.43       32.07      9.43 o 
  -8  -3  12        6.91        9.05      8.30 o 
  -7  -3  12        3.84        6.51      7.45 o 
  -6  -3  12        7.40        3.77      5.09 o 
  -5  -3  12      104.73      118.89     10.63 o 
  -4  -3  12       66.77       61.65      7.50 o 
  -3  -3  12       16.04       16.50      5.30 o 
  -2  -3  12       55.35       50.79      6.84 o 
  -1  -3  12       30.62       29.53      5.27 o 
   0  -3  12       79.18       77.09      7.48 o 
   1  -3  12       65.35       53.80      6.18 o 
   2  -3  12       46.41       33.01      8.11 o 
   3  -3  12        6.52        1.32      7.26 o 
   4  -3  12       18.26       13.30      6.79 o 
   5  -3  12       38.41       38.01     10.56 o 
   6  -3  12       12.07       17.92     10.66 o 
   7  -3  12        6.26       13.02      8.30 o 
 -12  -2  12        3.28        5.75      9.34 o 
 -11  -2  12        6.51       11.13      7.83 o 
 -10  -2  12       18.28       21.41      9.34 o 
  -9  -2  12        3.87        5.38      5.85 o 
  -8  -2  12        0.86       -0.85      7.07 o 
  -7  -2  12        6.73        2.64      5.28 o 
  -6  -2  12       34.98       23.67      7.07 o 
  -5  -2  12       41.45       42.44      8.87 o 
  -4  -2  12       36.28       41.86      6.61 o 
  -3  -2  12        6.90        7.66      4.69 o 
  -2  -2  12       14.06       12.27      4.16 o 
  -1  -2  12       76.53       90.51      7.74 o 
   0  -2  12       77.45       79.70      6.81 o 
   1  -2  12       96.51      109.46      8.21 o 
   2  -2  12       47.35       47.09      6.41 o 
   3  -2  12       15.38       18.91      4.10 o 
   4  -2  12        6.61        7.73      7.55 o 
   5  -2  12        1.81        2.17      5.28 o 
   6  -2  12        4.36        4.72      5.38 o 
   7  -2  12       26.20       31.41      8.77 o 
   8  -2  12        7.18        4.81      7.07 o 
 -12  -1  12       13.19       19.90     10.09 o 
 -11  -1  12        5.70        0.57      5.38 o 
 -10  -1  12       10.78       10.94      6.60 o 
  -9  -1  12       66.90       83.10     12.45 o 
  -8  -1  12       14.96        6.13      6.79 o 
  -7  -1  12        5.47       -3.68      6.13 o 
  -6  -1  12      190.35      224.57     16.60 o 
  -4  -1  12       16.75       11.90      4.75 o 
  -3  -1  12      241.70      266.51     11.39 o 
  -2  -1  12      258.43      315.24     12.01 o 
  -1  -1  12       57.45       59.04      8.44 o 
   0  -1  12       34.10       38.63      5.52 o 
   1  -1  12      112.13      116.83     28.91 o 
   2  -1  12      125.78      129.40      7.93 o 
   3  -1  12       32.84       37.37      5.16 o 
   4  -1  12        1.02        0.27      3.44 o 
   5  -1  12        1.32       -1.13      5.75 o 
   6  -1  12       38.97       53.01     10.38 o 
   7  -1  12        7.86       10.38      7.73 o 
   8  -1  12       16.43       24.71      9.05 o 
   9  -1  12       21.01       16.41      7.64 o 
 -12   0  12       12.14       25.75      7.83 o 
 -11   0  12       13.85       20.56      7.45 o 
 -10   0  12        2.08        3.68      6.60 o 
  -9   0  12        9.49        6.60      6.70 o 
  -8   0  12       90.34       97.24     11.70 o 
  -7   0  12       85.35       90.07     10.00 o 
  -6   0  12        6.99        4.62      5.66 o 
  -5   0  12        4.03        6.32      4.24 o 
  -4   0  12      353.22      377.28     18.20 o 
  -3   0  12      208.40      262.30     14.62 o 
  -2   0  12        0.23        1.41      3.87 o 
  -1   0  12       66.52       67.63      7.83 o 
   0   0  12       45.34       70.74      9.53 o 
   1   0  12        4.97        3.77      5.19 o 
   2   0  12       52.07       54.51      8.21 o 
   3   0  12       16.90       17.47      3.66 o 
   4   0  12       21.01       16.75      3.71 o 
   5   0  12       68.45       75.68      6.93 o 
   6   0  12        8.84       10.19      3.85 o 
   7   0  12       50.38       64.33      9.90 o 
   8   0  12       19.90       19.15      6.41 o 
   9   0  12        0.87        3.96      5.28 o 
 -11   1  12        5.65        3.96      6.23 o 
 -10   1  12       11.04       15.77      6.74 o 
  -9   1  12       66.09      116.02     30.23 o 
  -8   1  12       15.03       11.93      4.23 o 
  -7   1  12        5.67        5.16      2.76 o 
  -6   1  12      191.95      186.94      7.57 o 
  -5   1  12      136.36      140.07      9.36 o 
  -4   1  12       17.05       18.01      5.00 o 
  -3   1  12      239.59      255.79     15.19 o 
  -2   1  12      257.68      309.65     16.41 o 
  -1   1  12       58.36       55.08      7.36 o 
   0   1  12       33.82       31.79      5.38 o 
   1   1  12      112.21      130.63     10.47 o 
   2   1  12      129.54      129.50     10.28 o 
   3   1  12       32.69       35.94      6.70 o 
   4   1  12        1.11        0.57      3.87 o 
   5   1  12        1.11        4.06      3.77 o 
   6   1  12       39.60       32.54      6.51 o 
   7   1  12        7.85       10.75      5.38 o 
 -11   2  12        6.33        6.01      4.78 o 
 -10   2  12       18.35       18.84      5.46 o 
  -9   2  12        3.87       11.28      3.58 o 
  -8   2  12        1.08       -1.10      2.65 o 
  -7   2  12        7.19        7.01      2.88 o 
  -6   2  12       34.49       35.14      4.68 o 
  -5   2  12       42.21       41.42      5.46 o 
  -4   2  12       34.56       42.54      7.26 o 
  -3   2  12        7.68        4.62      3.30 o 
  -2   2  12       14.06        9.71      3.87 o 
  -1   2  12       75.47       76.21      7.83 o 
   0   2  12       77.53       75.27      8.68 o 
   1   2  12       97.65       75.27      8.39 o 
   2   2  12       47.58       38.48      5.94 o 
   3   2  12       15.56       11.13      5.75 o 
   4   2  12        7.12        2.83      3.77 o 
   5   2  12        1.80       -1.51      4.34 o 
   6   2  12        4.62        7.64      5.00 o 
   7   2  12       26.52       21.41      6.32 o 
   8   2  12        6.99       13.86      5.66 o 
 -10   3  12        9.34       13.48      5.73 o 
  -9   3  12       27.26       30.82      6.20 o 
  -8   3  12        7.11       12.15      6.65 o 
  -7   3  12        3.83        8.66      3.77 o 
  -6   3  12        7.00        5.03      4.28 o 
  -5   3  12      103.72      100.17      9.71 o 
  -4   3  12       66.43       51.50      6.41 o 
  -3   3  12       15.62        8.21      4.81 o 
  -2   3  12       54.30       55.74      8.21 o 
  -1   3  12       31.34       21.50      5.09 o 
   0   3  12       79.11       72.72      9.43 o 
   1   3  12       65.06       59.52      8.58 o 
   2   3  12       45.93       41.69      8.30 o 
   3   3  12        6.69        9.05      6.13 o 
   4   3  12       18.91       14.15      5.56 o 
   5   3  12       39.22       35.37      7.73 o 
   6   3  12       11.95        6.60      4.72 o 
   7   3  12        6.32        3.58      3.58 o 
  -8   4  12       23.03       27.05      6.66 o 
  -7   4  12        8.83        8.90      5.26 o 
  -6   4  12        3.64        2.20      3.72 o 
  -5   4  12        0.86        1.29      3.58 o 
  -4   4  12       30.46       30.56      5.94 o 
  -3   4  12       39.12       42.73      7.55 o 
  -2   4  12       11.56       10.94      4.72 o 
  -1   4  12       24.10       22.54      8.39 o 
   0   4  12       26.37       29.99      7.64 o 
   1   4  12       17.80       20.75      6.89 o 
   2   4  12        1.29       -0.09      5.09 o 
   3   4  12        6.06        9.15      5.85 o 
   4   4  12       31.59       21.41      6.89 o 
   5   4  12        0.83       -2.45      5.66 o 
  -4   5  12        0.01       -5.19      5.94 o 
  -3   5  12       34.48       37.54      8.77 o 
  -2   5  12       26.73       40.65     10.00 o 
  -1   5  12       15.09       27.54     10.19 o 
   0   5  12       11.50        5.56      9.24 o 
   1   5  12        8.06        8.11      9.34 o 
  -7  -4  13        1.69        5.19      6.41 o 
  -6  -4  13        7.66       10.38      6.60 o 
  -5  -4  13       42.08       59.95     17.12 o 
  -4  -4  13       48.01       40.99      7.36 o 
  -3  -4  13        2.93        0.64      4.67 o 
  -2  -4  13       62.51       51.20      7.41 o 
  -1  -4  13       35.61       33.57      6.11 o 
   0  -4  13       22.86       31.22     10.47 o 
   1  -4  13        2.11        4.90      6.41 o 
   2  -4  13        2.46        0.38      6.13 o 
   3  -4  13       25.26       41.50     10.85 o 
 -10  -3  13       12.15        7.73      8.02 o 
  -9  -3  13       27.24       22.92     10.38 o 
  -8  -3  13        8.82       14.90      8.96 o 
  -7  -3  13       13.80       30.09      8.39 o 
  -6  -3  13       20.24       20.84      8.49 o 
  -5  -3  13        9.59        5.22      4.44 o 
  -4  -3  13       13.58       20.66      7.83 o 
  -3  -3  13       40.20       34.91      6.11 o 
  -2  -3  13       23.16       16.64      5.23 o 
  -1  -3  13       42.48       42.20     10.75 o 
   0  -3  13       23.85       24.79      5.48 o 
   1  -3  13       18.83       14.25      4.64 o 
   2  -3  13       13.24       18.20      8.11 o 
   3  -3  13        7.65       14.90      8.68 o 
   4  -3  13       17.32       10.66      8.49 o 
   5  -3  13       17.68       35.84     10.75 o 
   6  -3  13        7.09        4.72      8.58 o 
 -11  -2  13        2.20        1.04      6.51 o 
 -10  -2  13        3.97        3.11      8.68 o 
  -9  -2  13       13.86       17.54      7.36 o 
  -8  -2  13       26.03       25.47      8.30 o 
  -7  -2  13        5.47       17.64      9.15 o 
  -6  -2  13       12.39       23.86      8.87 o 
  -5  -2  13       45.50       46.97      9.53 o 
  -4  -2  13       78.48      103.76     11.41 o 
  -3  -2  13       20.28       27.94      6.10 o 
  -2  -2  13       68.15       75.19      9.48 o 
  -1  -2  13       61.22       61.64      6.68 o 
   0  -2  13       22.08       25.75      5.39 o 
   1  -2  13       52.76       50.14     11.46 o 
   2  -2  13       17.03       11.05      3.93 o 
   4  -2  13        1.48        1.13      4.90 o 
   5  -2  13        1.62       -2.08      7.17 o 
   6  -2  13       28.27       43.39     10.19 o 
   7  -2  13       24.91       27.54      9.62 o 
 -12  -1  13        1.00       -1.89      8.39 o 
 -11  -1  13        3.90        2.55      5.75 o 
 -10  -1  13       31.92       46.03      9.90 o 
  -9  -1  13       14.46       13.68      6.70 o 
  -8  -1  13       17.71       15.09      6.51 o 
  -7  -1  13       20.65       24.33      8.96 o 
  -6  -1  13       33.77       41.03      9.05 o 
  -5  -1  13       43.91       34.80      7.45 o 
  -4  -1  13       41.81       46.88      8.21 o 
  -3  -1  13      136.87      152.51     13.20 o 
  -2  -1  13      107.33      119.31     11.13 o 
  -1  -1  13        1.19        3.72      4.03 o 
   0  -1  13       43.99       43.21      5.53 o 
   1  -1  13       27.65       29.14      5.10 o 
   2  -1  13        8.48        8.71      5.38 o 
   3  -1  13        9.86       12.72      4.46 o 
   4  -1  13       16.74       21.44      4.73 o 
   5  -1  13       14.92       24.43      7.64 o 
   6  -1  13        9.06        7.17      6.70 o 
   7  -1  13       15.47       15.19      7.92 o 
   8  -1  13       25.67       46.88     11.22 o 
 -12   0  13       23.54       18.96      8.02 o 
 -11   0  13       20.16       23.58      9.43 o 
 -10   0  13        2.23        5.00      5.28 o 
  -9   0  13       65.74       62.16     10.00 o 
  -8   0  13      161.70      189.77     15.85 o 
  -7   0  13       15.52       11.79      5.47 o 
  -6   0  13       10.06       15.19      5.56 o 
  -5   0  13        0.80        1.98      4.90 o 
  -4   0  13       26.15       36.78      7.73 o 
  -3   0  13      102.31      118.46     11.13 o 
  -2   0  13      223.71      287.39     16.13 o 
  -1   0  13      156.26      184.02     13.30 o 
   0   0  13       13.19       18.58      6.23 o 
   1   0  13       13.89       22.26      6.98 o 
   2   0  13       29.78       39.14      7.07 o 
   3   0  13        6.35        6.79      4.81 o 
   4   0  13       43.10       56.40      7.92 o 
   5   0  13        5.38        4.53      4.43 o 
   6   0  13       25.27       13.39      4.24 o 
   7   0  13       13.29        7.73      4.90 o 
   8   0  13        0.74       -3.02      5.66 o 
 -11   1  13        4.00       10.94      5.94 o 
 -10   1  13       32.38       38.39      8.87 o 
  -9   1  13       14.87       19.71      6.98 o 
  -8   1  13       17.83       15.02      4.30 o 
  -7   1  13       20.88       18.04      4.19 o 
  -6   1  13       35.58       35.22      4.94 o 
  -5   1  13       44.25       41.09      5.40 o 
  -4   1  13       42.07       41.03      6.70 o 
  -3   1  13      134.49      135.63     10.75 o 
  -1   1  13        1.24        1.60      4.90 o 
   0   1  13       44.37       28.77      5.38 o 
   1   1  13       28.90       24.05      5.94 o 
   2   1  13        8.58        4.53      3.58 o 
   3   1  13        9.36       10.56      5.19 o 
   4   1  13       15.96       17.26      6.04 o 
   5   1  13       15.36       20.37      5.94 o 
   6   1  13        9.05        7.64      3.87 o 
   7   1  13       15.18       12.17      5.19 o 
 -11   2  13        2.20        3.49      6.04 o 
 -10   2  13        3.99        1.23      6.41 o 
  -9   2  13       13.90       12.09      3.35 o 
  -8   2  13       26.84       36.17      4.77 o 
  -7   2  13        5.80        6.56      3.59 o 
  -6   2  13       12.72        8.37      3.45 o 
  -5   2  13       44.61       37.45      9.15 o 
  -4   2  13       79.53       84.70      9.43 o 
  -3   2  13       20.33       17.17      4.90 o 
  -2   2  13       67.66       58.10      6.89 o 
  -1   2  13       60.60       65.65      7.83 o 
   0   2  13       22.03       18.39      5.85 o 
   1   2  13       53.19       44.90      7.45 o 
   2   2  13       16.81       13.68      4.34 o 
   3   2  13       32.04       25.56      5.19 o 
   4   2  13        1.49        0.19      4.24 o 
   5   2  13        1.59        0.94      3.21 o 
   6   2  13       28.69       28.01      6.04 o 
   7   2  13       24.80       37.63      7.73 o 
 -10   3  13       12.35       21.32      8.25 o 
  -9   3  13       27.50       35.71      8.02 o 
  -8   3  13        8.82        7.66      3.24 o 
  -7   3  13       14.10       20.56      4.34 o 
  -6   3  13       19.43       21.32      8.96 o 
  -5   3  13        9.54        8.77      4.62 o 
  -4   3  13       13.12       10.85      5.09 o 
  -3   3  13       39.78       29.80      6.32 o 
  -2   3  13       23.43       25.47      5.38 o 
  -1   3  13       42.51       32.54      7.07 o 
   0   3  13       23.97       18.49      5.94 o 
   1   3  13       17.92       11.88      4.62 o 
   2   3  13       13.23       15.28      5.19 o 
   3   3  13        8.00       11.60      5.19 o 
   4   3  13       17.57       10.00      5.75 o 
   5   3  13       17.95       15.94      5.19 o 
   6   3  13        7.11        3.68      4.06 o 
  -7   4  13        1.58       -1.38      4.43 o 
  -6   4  13        7.65       11.23      4.23 o 
  -5   4  13       41.98       41.38      5.94 o 
  -4   4  13       47.63       47.07      7.83 o 
  -3   4  13        2.93       -1.89      5.28 o 
  -2   4  13       62.73       57.63      8.68 o 
  -1   4  13       36.10       35.56      7.64 o 
   0   4  13       23.08       24.43      6.41 o 
   1   4  13        2.01        2.17      7.17 o 
   2   4  13        2.40        0.94      6.89 o 
   3   4  13       25.30       30.37      9.05 o 
  -6  -4  14       36.33       35.18     10.38 o 
  -5  -4  14       29.21       28.24      7.57 o 
  -4  -4  14        6.95        9.23      4.51 o 
  -3  -4  14        8.23        6.55      4.99 o 
  -2  -4  14       17.20       18.52      5.12 o 
  -1  -4  14       13.19        9.13      4.12 o 
   0  -4  14        5.61        6.23      8.68 o 
   1  -4  14        3.29        9.24      9.05 o 
   2  -4  14       23.91       35.09     11.60 o 
  -9  -3  14        0.84        4.81      7.36 o 
  -8  -3  14        5.90       16.13      7.92 o 
  -7  -3  14       43.71       38.29     10.47 o 
  -6  -3  14        9.81       10.47      6.32 o 
  -5  -3  14        6.67        8.66      5.95 o 
  -4  -3  14       16.93       17.44      6.41 o 
  -3  -3  14       18.89       16.23     13.82 o 
  -2  -3  14        3.14        5.48      4.59 o 
  -1  -3  14       20.56       69.55     39.43 o 
   0  -3  14        8.32        5.48      4.00 o 
   1  -3  14        0.56        0.66      7.17 o 
   2  -3  14        2.46        4.15      5.19 o 
   3  -3  14       23.42       26.41      8.02 o 
   4  -3  14       18.47       29.24     10.47 o 
 -10  -2  14       12.10       15.75      7.73 o 
  -9  -2  14       22.36       12.45      7.45 o 
  -8  -2  14        5.14       12.26      8.87 o 
  -7  -2  14       27.79       35.18     10.00 o 
  -6  -2  14        5.75        6.89      7.17 o 
  -5  -2  14       78.73       84.04     11.98 o 
  -4  -2  14       13.36       15.78      5.75 o 
  -3  -2  14        1.66        3.77      4.10 o 
  -2  -2  14       10.52       10.23      4.84 o 
  -1  -2  14        1.82       -1.32      2.91 o 
   0  -2  14       25.98       23.15      5.41 o 
   1  -2  14       32.27       32.96     10.75 o 
   2  -2  14       52.60       62.24     14.43 o 
   3  -2  14        8.32       12.26      7.64 o 
   4  -2  14        9.17       10.85      7.17 o 
   5  -2  14       19.07       18.20      7.17 o 
   6  -2  14        3.78       -3.49      6.04 o 
 -11  -1  14       19.89       32.73     11.04 o 
 -10  -1  14       11.10        7.92      6.89 o 
  -9  -1  14        3.00        4.81      6.32 o 
  -8  -1  14       26.13       29.43      7.83 o 
  -7  -1  14       17.47       25.18      9.43 o 
  -6  -1  14        4.85        3.87      5.19 o 
  -5  -1  14        2.68        4.06      6.32 o 
  -4  -1  14       68.92       77.06     10.28 o 
  -3  -1  14       52.88       54.14      8.68 o 
  -2  -1  14        7.61        7.55      4.81 o 
   0  -1  14       65.80       93.09     10.85 o 
   1  -1  14       11.82       12.64      5.00 o 
   2  -1  14       13.32       12.92      5.94 o 
   3  -1  14       21.62       27.56      5.17 o 
   4  -1  14       11.66       10.72      4.62 o 
   5  -1  14        0.94       -3.77      5.94 o 
   6  -1  14        2.73       13.68      7.83 o 
   7  -1  14       13.45       27.45      9.15 o 
 -11   0  14        4.32        2.55      5.75 o 
  -9   0  14       13.32       11.79      7.83 o 
  -8   0  14       16.48       11.98      6.41 o 
  -7   0  14        3.23       -0.09      4.24 o 
  -6   0  14       50.80       48.01      8.21 o 
  -5   0  14        1.40        3.02      4.34 o 
  -4   0  14       62.61       61.31      8.30 o 
  -3   0  14       71.07       75.55     10.09 o 
  -1   0  14      122.56      144.78     12.26 o 
   0   0  14        3.62        4.24      4.15 o 
   1   0  14       21.49       20.66      6.70 o 
   2   0  14       11.12       20.18      6.04 o 
   3   0  14        0.18       -0.94      3.40 o 
   4   0  14        0.04        0.00      4.62 o 
   5   0  14        6.00        4.81      3.96 o 
 -11   1  14       19.82       31.60      9.15 o 
 -10   1  14       11.05        7.36      5.28 o 
  -9   1  14        3.02        8.21      5.09 o 
  -8   1  14       26.61       29.71      7.64 o 
  -7   1  14       17.00       14.62      5.19 o 
  -6   1  14        4.72        5.28      5.38 o 
  -5   1  14        2.96        6.45      7.78 o 
  -4   1  14       69.67       65.55      8.39 o 
  -3   1  14       53.60       38.39      6.51 o 
  -2   1  14        7.67        5.47      4.43 o 
  -1   1  14      126.10      129.03     12.07 o 
   0   1  14       67.17       73.00      9.05 o 
   1   1  14       12.27        7.64      3.68 o 
   2   1  14       13.06        6.23      4.53 o 
   3   1  14       21.26       18.01      5.38 o 
   4   1  14       12.12       12.64      4.15 o 
   5   1  14        0.94        1.60      4.34 o 
   6   1  14        2.63       -0.94      4.81 o 
   7   1  14       13.36       10.56      5.09 o 
 -10   2  14       12.38       17.64      7.83 o 
  -9   2  14       22.54       21.54      4.73 o 
  -8   2  14        5.00        2.98      3.50 o 
  -7   2  14       28.20       23.78      4.79 o 
  -6   2  14        5.31        3.56      3.28 o 
  -5   2  14       77.72       67.36      6.61 o 
  -4   2  14       13.38       17.17      6.70 o 
  -3   2  14        1.69        4.53      5.09 o 
  -2   2  14       10.28        9.71      4.24 o 
  -1   2  14        1.69       -0.28      2.92 o 
   0   2  14       26.10       20.18      4.90 o 
   1   2  14       32.53       34.05      7.07 o 
   2   2  14       52.97       48.39      7.45 o 
   3   2  14        8.48        6.13      4.62 o 
   4   2  14        8.89        7.83      4.15 o 
   5   2  14       19.21       14.62      4.62 o 
   6   2  14        3.96        2.26      3.40 o 
  -9   3  14        0.85      348.59    312.34 o 
  -8   3  14        5.92        6.94      3.40 o 
  -7   3  14       42.78       42.27      4.85 o 
  -6   3  14        9.68        8.30      3.71 o 
  -5   3  14        6.59        5.09      5.66 o 
  -4   3  14       16.35       16.60      5.56 o 
  -2   3  14        3.17        1.32      4.34 o 
  -1   3  14       20.88       24.24      6.60 o 
   0   3  14        7.88       11.79      5.66 o 
   1   3  14        0.60        1.70      3.49 o 
   2   3  14        2.56        1.32      3.21 o 
   3   3  14       23.13       18.86      5.38 o 
   4   3  14       18.61       13.68      4.90 o 
  -6   4  14       36.06       50.01      6.12 o 
  -5   4  14       29.27       30.37      7.17 o 
  -4   4  14        6.91        8.87      5.75 o 
  -3   4  14        8.43       10.75      5.85 o 
  -2   4  14       17.45       15.00      7.17 o 
   0   4  14        5.49        6.41      4.53 o 
   1   4  14        2.94        0.09      6.32 o 
   2   4  14       23.58       29.90      9.62 o 
  -7  -3  15       21.86       34.62     10.28 o 
  -6  -3  15       28.65       37.44      9.81 o 
  -5  -3  15       42.84       58.17     15.14 o 
  -4  -3  15        5.09       10.08      5.85 o 
  -3  -3  15        2.00        1.40      4.17 o 
  -2  -3  15        9.55       13.85      5.35 o 
  -1  -3  15       32.00       37.16      8.25 o 
   0  -3  15        2.58        9.45      8.58 o 
   1  -3  15       12.24        5.75      6.23 o 
   2  -3  15       29.10       25.56      8.96 o 
   3  -3  15       23.04       21.88      7.55 o 
  -9  -2  15        4.32       -0.57      9.24 o 
  -8  -2  15        3.41        7.73      9.05 o 
  -7  -2  15       11.05       18.39      9.15 o 
  -6  -2  15       50.32       61.97     11.41 o 
  -5  -2  15       23.89       21.69      7.17 o 
  -4  -2  15       22.24       21.22      7.17 o 
  -3  -2  15        4.05        4.06      6.60 o 
  -2  -2  15        1.85       -1.13      3.87 o 
  -1  -2  15        8.28        8.39      5.09 o 
   0  -2  15       41.55       55.43      8.49 o 
   1  -2  15       29.26       43.15      6.08 o 
   2  -2  15        0.07       -1.90      3.50 o 
   3  -2  15        6.59        9.24      7.92 o 
   4  -2  15       12.93       19.71      8.77 o 
   5  -2  15        1.01        5.56      7.36 o 
 -10  -1  15        5.98       -7.92      7.73 o 
  -9  -1  15       13.19       22.26      7.92 o 
  -8  -1  15       43.80       57.91     11.32 o 
  -7  -1  15        9.48       21.32      7.55 o 
  -6  -1  15       20.27       20.18      8.39 o 
  -5  -1  15       89.40       98.56     11.88 o 
  -4  -1  15      104.50      122.99     13.11 o 
  -3  -1  15        8.99       10.28      5.38 o 
  -2  -1  15       26.31       28.01      6.70 o 
  -1  -1  15       63.30       65.17      9.62 o 
   0  -1  15       22.65       18.68      5.75 o 
   1  -1  15       13.45       14.24      5.38 o 
   3  -1  15        7.14        7.07      5.94 o 
 -10   0  15       45.72       58.57     11.41 o 
  -9   0  15       15.74       26.22      9.24 o 
  -8   0  15       12.30       10.28      7.36 o 
  -7   0  15       83.17      104.98     12.83 o 
  -6   0  15       38.65       30.84      7.36 o 
  -5   0  15       10.06        4.72      4.72 o 
  -4   0  15       12.18       15.85      6.70 o 
  -3   0  15       35.29       39.61      8.49 o 
  -2   0  15       16.73       16.03      5.47 o 
  -1   0  15       21.72       29.80      7.45 o 
   0   0  15        0.69       -6.08      4.06 o 
   1   0  15        2.64        4.53      3.77 o 
   2   0  15        1.45        1.41      3.77 o 
   3   0  15        6.31        8.49      5.94 o 
   4   0  15        5.41        5.28      4.43 o 
   5   0  15       12.73       18.77      6.89 o 
 -10   1  15        5.99       -2.08      6.51 o 
  -9   1  15       13.22       17.35      7.73 o 
  -8   1  15       43.99       41.22      8.58 o 
  -7   1  15        9.28        8.30      4.72 o 
  -6   1  15       20.02       17.17      5.28 o 
  -5   1  15       88.97      103.56     10.66 o 
  -4   1  15      106.63       94.88     10.19 o 
  -3   1  15        9.02       11.88      5.00 o 
  -2   1  15       25.78       21.69      6.79 o 
  -1   1  15       62.10       74.23     10.38 o 
   0   1  15       22.80       34.14      7.55 o 
   1   1  15       13.50       12.45      5.38 o 
   2   1  15       24.76       25.18      5.19 o 
   3   1  15        7.15        8.49      4.53 o 
   4   1  15        3.72        1.13      2.83 o 
   5   1  15        2.82        2.45      3.87 o 
  -9   2  15        4.34        1.23      5.66 o 
  -8   2  15        3.33        0.90      3.24 o 
  -7   2  15       10.78        5.98      4.25 o 
  -6   2  15       50.11       56.66      6.42 o 
  -5   2  15       24.17       26.79      6.13 o 
  -4   2  15       22.03       23.49      5.56 o 
  -3   2  15        4.36        4.43      5.47 o 
  -2   2  15        2.10        4.06      5.19 o 
  -1   2  15        8.33        2.83      4.53 o 
   0   2  15       41.79       43.86      7.45 o 
   1   2  15       29.46       25.47      5.47 o 
   2   2  15        0.07        2.45      3.40 o 
   3   2  15        6.51       -1.51      3.77 o 
   4   2  15       12.79       10.09      4.24 o 
   5   2  15        1.17        1.32      2.55 o 
  -7   3  15       21.89       20.54      4.84 o 
  -6   3  15       28.57       38.11      5.31 o 
  -5   3  15       42.81       48.95      9.05 o 
  -4   3  15        4.78       -3.87      4.81 o 
  -3   3  15        2.01        1.60      3.68 o 
  -2   3  15        9.70        8.96      4.24 o 
  -1   3  15       32.22       28.58      5.94 o 
   0   3  15        2.62        2.83      5.19 o 
   1   3  15       12.18       20.66      5.94 o 
   2   3  15       28.97       27.35      6.32 o 
   3   3  15       23.02       17.54      5.38 o 
  -5  -3  16        4.51        3.49      5.66 o 
  -4  -3  16        2.32        4.06      5.85 o 
  -3  -3  16        0.45        1.60      5.09 o 
  -2  -3  16        6.58        8.90      5.50 o 
  -1  -3  16        2.37        4.80      4.94 o 
   0  -3  16        4.24        6.87      9.76 o 
  -8  -2  16        7.90       23.01      9.05 o 
  -7  -2  16       33.54       40.27     10.09 o 
  -6  -2  16       13.85       16.32      6.98 o 
  -5  -2  16       25.11       40.65     10.28 o 
  -4  -2  16        2.55       -0.94      4.72 o 
  -3  -2  16        0.38        1.89      5.94 o 
  -2  -2  16        3.89        6.32      6.32 o 
  -1  -2  16        3.76        0.57      5.56 o 
   0  -2  16        5.28        7.55      6.23 o 
   1  -2  16        6.52        6.41      5.85 o 
  -9  -1  16       23.67       28.86     10.00 o 
  -8  -1  16        4.27        3.11      5.66 o 
  -7  -1  16       16.21       22.92      9.43 o 
  -6  -1  16       15.29       16.88      8.30 o 
  -5  -1  16       33.75       35.65      8.21 o 
  -4  -1  16       16.48       24.99      8.39 o 
  -3  -1  16        6.55        6.41      6.13 o 
  -2  -1  16        7.35       13.68      5.56 o 
  -1  -1  16       28.56       26.22      7.07 o 
   0  -1  16        8.14        0.47      4.62 o 
   1  -1  16       22.21       19.81      6.89 o 
   2  -1  16       11.54       16.51      6.32 o 
   3  -1  16        8.83       13.58      6.41 o 
  -9   0  16        2.50        6.13      6.23 o 
  -8   0  16       43.37       61.59     11.22 o 
  -7   0  16       16.37       20.09      8.39 o 
  -6   0  16        2.85        6.98      5.47 o 
  -5   0  16       38.44       42.44      8.87 o 
  -4   0  16       23.08       34.99      8.21 o 
  -3   0  16       22.66       18.49      7.07 o 
  -2   0  16        7.19       11.98      6.32 o 
  -1   0  16        6.09        4.90      4.34 o 
   1   0  16        2.31       -2.08      3.30 o 
   2   0  16        9.45        9.05      5.19 o 
   3   0  16        2.80        3.40      5.19 o 
   4   0  16       31.27       47.16      9.24 o 
  -9   1  16       23.92       32.07      8.87 o 
  -8   1  16        4.48        1.89      6.41 o 
  -7   1  16       16.06       21.03      6.98 o 
  -6   1  16       15.26        5.56      5.75 o 
  -5   1  16       34.86       41.97      7.73 o 
  -4   1  16       16.55       12.54      6.23 o 
  -3   1  16        7.04        9.24      4.72 o 
  -2   1  16        6.65        5.28      4.24 o 
  -1   1  16       28.12       33.77      8.02 o 
   0   1  16        8.25        7.07      5.19 o 
   1   1  16       22.93       20.28      6.23 o 
   2   1  16       11.67       13.20      4.90 o 
   3   1  16        8.98        6.23      3.49 o 
   4   1  16        9.27        4.81      3.77 o 
  -8   2  16        7.67        4.53      5.66 o 
  -7   2  16       33.65       25.47      6.41 o 
  -6   2  16       14.07       14.71      5.38 o 
  -5   2  16       25.21       30.37      7.26 o 
  -4   2  16        2.78        2.26      5.00 o 
  -3   2  16        0.31       -2.74      5.66 o 
  -2   2  16        3.91       10.85      5.94 o 
  -1   2  16        4.00        4.81      4.81 o 
   0   2  16        5.32        4.24      3.40 o 
   1   2  16        6.35       10.47      4.15 o 
   2   2  16        9.28        5.19      3.58 o 
   3   2  16       21.82       13.86      4.53 o 
  -5   3  16        4.35        4.53      4.06 o 
  -4   3  16        2.36        1.13      5.66 o 
  -3   3  16        0.56       -4.15      3.30 o 
  -2   3  16        6.86        9.05      4.34 o 
  -1   3  16        2.31        6.60      5.47 o 
   0   3  16        4.34        2.36      3.49 o 
  -6  -2  17        2.21        2.36      5.56 o 
  -5  -2  17       15.12        9.24      7.64 o 
  -4  -2  17       11.53       11.51      6.79 o 
  -3  -2  17        0.07        2.83      6.51 o 
  -2  -2  17        3.01        8.30      6.41 o 
  -1  -2  17        1.39        3.40      6.13 o 
   0  -2  17        7.78        6.51      5.38 o 
  -7  -1  17       13.14       16.51      9.53 o 
  -6  -1  17       15.16       19.81      8.87 o 
  -5  -1  17        0.09        3.68      6.70 o 
  -4  -1  17       10.48       10.09      7.07 o 
  -3  -1  17       11.69       10.09      5.56 o 
  -2  -1  17        5.66        3.77      5.28 o 
  -1  -1  17        2.37        4.62      5.09 o 
   0  -1  17        1.08        5.47      4.90 o 
   1  -1  17       15.53       21.98      6.98 o 
   2  -1  17       21.27       20.75      6.51 o 
  -8   0  17        6.40        8.87      7.64 o 
  -7   0  17        0.31       16.32      6.98 o 
  -6   0  17        8.50       11.79      7.55 o 
  -5   0  17       38.49       41.97      9.24 o 
  -4   0  17        5.49        6.13      4.90 o 
  -3   0  17        0.06       -0.19      5.38 o 
  -2   0  17        0.04       -1.32      4.81 o 
  -1   0  17       59.51       46.40      8.58 o 
   1   0  17       12.10       16.41      5.38 o 
   2   0  17        0.08        0.28      4.15 o 
  -7   1  17       12.90       11.41      5.47 o 
  -6   1  17       15.65       15.75      6.60 o 
  -5   1  17        0.10       -0.38      3.87 o 
  -4   1  17       10.60       10.56      6.41 o 
  -3   1  17       11.88       12.83      6.89 o 
  -2   1  17        5.94        3.77      4.06 o 
  -1   1  17        2.37       -1.13      4.72 o 
   0   1  17        1.20        0.19      3.49 o 
   1   1  17       15.51       11.32      5.00 o 
   2   1  17       21.47       13.39      5.09 o 
  -6   2  17        2.18        5.38      5.66 o 
  -5   2  17       15.92       11.04      6.41 o 
  -4   2  17       11.60       11.32      6.04 o 
  -3   2  17        0.08       -3.58      5.19 o 
  -2   2  17        3.11        0.47      5.75 o 
  -1   2  17        1.57        4.15      4.43 o 
   0   2  17        7.59        2.74      4.43 o 
  -4  -1  18       14.56       20.66      8.21 o 
  -3  -1  18       10.65       10.09      6.23 o 
  -2  -1  18        1.86        3.11      5.56 o 
  -1  -1  18        3.04        5.56      5.66 o 
  -5   0  18       13.53       10.75      6.23 o 
  -4   0  18        0.00        0.19      4.06 o 
  -3   0  18        6.33        2.55      5.00 o 
  -2   0  18        4.29        3.21      4.15 o 
  -1   0  18        9.73        9.15      4.81 o 
   0   0  18       11.22       13.77      5.09 o 
  -4   1  18       14.83       14.05      6.13 o 
  -3   1  18       10.78       10.85      5.19 o 
  -2   1  18        1.86        5.09      5.28 o 
  -1   1  18        3.13       -1.89      4.06 o 
                                                 
